# Supplementary material for: In silico discovery of terpenoid metabolism in Cannabis sativa
Source: F1000Res. 2017 Feb 6;6:107. [Version 1] doi: 10.12688/f1000research.10778.1 (PMC5482328; doi:10.12688/f1000research.10778.1)
Supplement: Supplementary file 1 [file f1000research-6-11622-s0000.tgz]

Archive with 1 entries (1 files):
- eec68a50-d581-47be-a4bf-44204ec0cb05.xlsx
