# Supplementary material for: In silico discovery of terpenoid metabolism in Cannabis sativa
Source: F1000Res. 2017 Feb 6;6:107. [Version 1] doi: 10.12688/f1000research.10778.1 (PMC5482328; doi:10.12688/f1000research.10778.1)
Supplement: Supplementary file 1 [file f1000research-6-11622-s0000.tgz › eec68a50-d581-47be-a4bf-44204ec0cb05.xlsx]

## Sheet: 1
SeqName	Description	Length	#Hits	e-Value	sim mean	#GO	GO Names list	Enzyme Codes list	InterPro IDs
PK00013.2	aldehyde dehydrogenase family 3 member H1	6086	20	8.17e-20	0.779	25	P:cellular aldehyde metabolic process; P:proline metabolic process; P:tryptophan metabolic process; P:L-phenylalanine metabolic process; P:1,2-dichloroethane catabolic process; P:glycerolipid metabolic process; P:beta-alanine metabolic process; P:gluconeogenesis; P:tyrosine metabolic process; F:aldehyde dehydrogenase [NAD(P)+] activity; P:glycolytic process; P:leucine catabolic process; P:valine …	EC:1.2.1.5; EC:1.2.1.3; EC:1.2.1	Coil (COILS)
PK00050.1	ABC transporter G family member 36	643	20	2.2e-48	0.9065	14	F:ATPase activity, coupled to transmembrane movement of substances; P:lead ion transport; P:response to ozone; P:response to jasmonic acid; P:terpenoid transport; P:abscisic acid transport; P:response to salicylic acid; C:plasma membrane; P:response to ethylene; F:ATP binding; P:drug transmembrane transport; F:protein binding; P:defense response to oomycetes; C:integral component of membrane	EC:3.6.1; EC:3.6.1.3; EC:3.6.1.15	no IPS match
PK00375.1	ent-kaurenoic acid oxidase 1-like	4491	20	2.48e-108	0.899	6	F:iron ion binding; F:oxidoreductase activity, acting on paired donors, with incorporation or reduction of molecular oxygen; C:integral component of membrane; P:oxidation-reduction process; F:monooxygenase activity; F:heme binding		IPR001128 (G3DSA:1.10.630.GENE3D); IPR001128 (PFAM); PTHR24286:SF67 (PANTHER); PTHR24286 (PANTHER); IPR001128 (SUPERFAMILY)
PK00375.2	ent-kaurenoic acid oxidase 1-like	4958	20	2.72e-108	0.9005	11	F:iron ion binding; P:multicellular organism development; C:integral component of membrane; P:brassinosteroid biosynthetic process; C:endoplasmic reticulum; P:gibberellin biosynthetic process; P:oxidation-reduction process; P:sterol metabolic process; P:brassinosteroid homeostasis; F:heme binding; F:ent-kaurenoate oxidase activity	EC:1.14.13	IPR001128 (G3DSA:1.10.630.GENE3D); IPR001128 (PFAM); PTHR24286:SF67 (PANTHER); PTHR24286 (PANTHER); IPR001128 (SUPERFAMILY)
PK00410.2	cytochrome P450 724B1-like	908	20	9.17e-85	0.8405	8	F:taxane 13-alpha-hydroxylase activity; F:iron ion binding; C:integral component of membrane; P:brassinosteroid biosynthetic process; P:oxidation-reduction process; P:diterpenoid biosynthetic process; P:skotomorphogenesis; F:heme binding	EC:1.14.13; EC:1.14.13.77	IPR001128 (G3DSA:1.10.630.GENE3D); PTHR24286 (PANTHER); PTHR24286:SF29 (PANTHER); CYTOPLASMIC_DOMAIN (PHOBIUS); NON_CYTOPLASMIC_DOMAIN (PHOBIUS); TRANSMEMBRANE (PHOBIUS); IPR001128 (SUPERFAMILY); TMhelix (TMHMM)
PK00422.1	pentatricopeptide repeat-containing At4g14850	3534	20	0	0.805	8	P:root development; F:zinc ion binding; F:poly(G) binding; P:isopentenyl diphosphate biosynthetic process, mevalonate pathway; C:mitochondrion; P:regulation of catalytic activity; P:isopentenyl diphosphate biosynthetic process, methylerythritol 4-phosphate pathway; P:sterol metabolic process		IPR002885 (TIGRFAM); IPR002885 (PFAM); IPR002885 (PFAM); IPR033443 (PFAM); PTHR24015 (PANTHER); PTHR24015:SF116 (PANTHER); CYTOPLASMIC_DOMAIN (PHOBIUS); TRANSMEMBRANE (PHOBIUS); NON_CYTOPLASMIC_DOMAIN (PHOBIUS); IPR002885 (PROSITE_PROFILES); IPR002885 (PROSITE_PROFILES); IPR002885 (PROSITE_PROFILES); IPR002885 (PROSITE_PROFILES); IPR002885 (PROSITE_PROFILES); IPR002885 (PROSITE_PROFILES); IPR0028…
PK00462.2	CHD3-type chromatin-remodeling factor PICKLE	2614	20	3.15e-77	0.996	14	P:cell proliferation; F:zinc ion binding; F:helicase activity; P:cytokinin-activated signaling pathway; P:response to auxin; P:negative regulation of abscisic acid-activated signaling pathway; C:nucleus; F:DNA binding; F:ATP binding; P:response to gibberellin; P:negative regulation of transcription, DNA-templated; F:iron ion binding; P:regulation of lateral root development; F:transferase activity	EC:3.6.1; EC:3.6.1.15	no IPS match
PK00660.1	Aldehyde dehydrogenase family 3 member F1	1178	20	4.88e-33	0.861	26	P:cellular aldehyde metabolic process; P:proline metabolic process; P:tryptophan metabolic process; P:L-phenylalanine metabolic process; P:1,2-dichloroethane catabolic process; P:glycerolipid metabolic process; P:beta-alanine metabolic process; P:gluconeogenesis; P:tyrosine metabolic process; F:aldehyde dehydrogenase [NAD(P)+] activity; P:glycolytic process; P:leucine catabolic process; P:valine …	EC:1.2.1.5; EC:1.2.1.3; EC:1.2.1	PTHR11699:SF117 (PANTHER); PTHR11699 (PANTHER); CYTOPLASMIC_DOMAIN (PHOBIUS); TRANSMEMBRANE (PHOBIUS); NON_CYTOPLASMIC_DOMAIN (PHOBIUS); IPR016161 (SUPERFAMILY); TMhelix (TMHMM)
PK00796.1	Gibberellin 3-beta-dioxygenase 3	2055	20	4.79e-78	0.741	3	F:dioxygenase activity; F:metal ion binding; P:oxidation-reduction process		IPR005123 (PFAM); IPR027443 (G3DSA:2.60.120.GENE3D); PTHR10209:SF197 (PANTHER); PTHR10209 (PANTHER); NON_CYTOPLASMIC_DOMAIN (PHOBIUS); SIGNAL_PEPTIDE_N_REGION (PHOBIUS); SIGNAL_PEPTIDE_H_REGION (PHOBIUS); SIGNAL_PEPTIDE_C_REGION (PHOBIUS); SIGNAL_PEPTIDE (PHOBIUS); IPR005123 (PROSITE_PROFILES); SignalP-noTM (SIGNALP_EUK); SSF51197 (SUPERFAMILY)
PK00807.2	solanesyl diphosphate synthase chloroplastic mitochondrial isoform X2	6276	20	2.03e-33	0.8585	3	F:dimethylallyltranstransferase activity; P:steroid biosynthetic process; P:terpenoid biosynthetic process	EC:2.5.1; EC:2.5.1.1	no IPS match
PK00859.1	ABSCISIC ACID-INSENSITIVE 5	225	20	1.19e-23	0.9335	11	F:GTP binding; C:nucleus; C:transcription factor complex; F:transcription factor activity, sequence-specific DNA binding; P:negative regulation of seed germination; P:response to abscisic acid; P:positive regulation of transcription, DNA-templated; F:GTPase activity; P:seed development; F:sequence-specific DNA binding; P:regulation of transcription, DNA-templated	EC:3.6.1; EC:3.6.1.15	PTHR22952 (PANTHER); IPR029803 (PTHR22952:PANTHER)
PK01044.1	Adipocyte plasma membrane-associated	945	20	1.52e-48	0.797	6	F:hydrolase activity, acting on ester bonds; F:strictosidine synthase activity; C:integral component of membrane; C:endoplasmic reticulum; P:indole biosynthetic process; P:terpenoid biosynthetic process	EC:4.3.3.2	IPR011042 (G3DSA:2.120.10.GENE3D); PTHR10426:SF35 (PANTHER); IPR004141 (PANTHER)
PK01052.1	NAD(P)-binding Rossmann-fold superfamily	166	20	5.46e-05	1	10	P:carotenoid biosynthetic process; F:translation initiation factor activity; P:photosystem II assembly; P:response to far red light; C:chloroplast thylakoid; P:isopentenyl diphosphate biosynthetic process, methylerythritol 4-phosphate pathway; P:response to blue light; C:ribosome; P:regulation of translational initiation; P:response to red light		no IPS match
PK01198.1	(+)-neomenthol dehydrogenase-like	406	20	9.6e-51	0.8215	4	F:carbonyl reductase (NADPH) activity; P:leukotriene metabolic process; P:oxidation-reduction process; P:prostaglandin metabolic process	EC:1.1.1.184	IPR002347 (PRINTS); PF13561 (PFAM); IPR016040 (G3DSA:3.40.50.GENE3D); PTHR24322:SF442 (PANTHER); IPR002347 (PANTHER); IPR016040 (SUPERFAMILY)
PK01198.2	(+)-neomenthol dehydrogenase-like	5454	20	4.46e-63	0.628	3	F:carbonyl reductase (NADPH) activity; F:oxidoreductase activity; P:oxidation-reduction process		IPR002347 (PRINTS); IPR016040 (G3DSA:3.40.50.GENE3D); PTHR24322:SF442 (PANTHER); IPR002347 (PANTHER); IPR016040 (SUPERFAMILY)
PK01198.3	(+)-neomenthol dehydrogenase-like	1730	20	3.27e-57	0.7875	4	F:carbonyl reductase (NADPH) activity; P:leukotriene metabolic process; P:oxidation-reduction process; P:prostaglandin metabolic process	EC:1.1.1.184	IPR002347 (PRINTS); IPR016040 (G3DSA:3.40.50.GENE3D); PTHR24322:SF442 (PANTHER); IPR002347 (PANTHER); IPR016040 (SUPERFAMILY)
PK01198.4	(+)-neomenthol dehydrogenase-like	843	20	3.07e-70	0.628	2	F:oxidoreductase activity; P:oxidation-reduction process		IPR016040 (G3DSA:3.40.50.GENE3D); PTHR24322:SF442 (PANTHER); IPR002347 (PANTHER); IPR016040 (SUPERFAMILY)
PK01198.5	(+)-neomenthol dehydrogenase-like	145	20	6.89e-18	0.869	4	F:carbonyl reductase (NADPH) activity; P:leukotriene metabolic process; P:oxidation-reduction process; P:prostaglandin metabolic process	EC:1.1.1.184	IPR016040 (G3DSA:3.40.50.GENE3D); IPR016040 (SUPERFAMILY)
PK01222.1	diphosphomevalonate decarboxylase MVD2-like	4535	20	1.78e-47	0.9175	6	F:ATP binding; P:isopentenyl diphosphate biosynthetic process, mevalonate pathway; C:cytosol; F:diphosphomevalonate decarboxylase activity; P:steroid biosynthetic process; P:phosphorylation	EC:4.1.1.33	IPR013750 (G3DSA:3.30.70.GENE3D); IPR005935 (PANTHER); PTHR10977:SF3 (PANTHER); SIGNAL_PEPTIDE_H_REGION (PHOBIUS); SIGNAL_PEPTIDE (PHOBIUS); SIGNAL_PEPTIDE_C_REGION (PHOBIUS); NON_CYTOPLASMIC_DOMAIN (PHOBIUS); SIGNAL_PEPTIDE_N_REGION (PHOBIUS)
PK01649.2	ent-kaurene chloroplastic-like	162	20	4.02e-23	0.896	12	C:chloroplast outer membrane; P:ent-kaurene oxidation to kaurenoic acid; F:iron ion binding; P:secondary metabolite biosynthetic process; C:integral component of membrane; C:endoplasmic reticulum; F:ent-kaur-16-en-19-ol oxidase activity; P:gibberellin biosynthetic process; F:ent-kaur-16-en-19-al oxidase activity; P:gibberellic acid mediated signaling pathway; F:ent-kaurene oxidase activity; F:hem…	EC:1.14.13; EC:1.14.13.78	IPR001128 (G3DSA:1.10.630.GENE3D)
PK01834.1	cytochrome P450 714C2-like	948	20	2.02e-75	0.885	8	F:iron ion binding; F:oxidoreductase activity, acting on paired donors, with incorporation or reduction of molecular oxygen; C:integral component of membrane; F:secologanin synthase activity; P:oxidation-reduction process; P:indole biosynthetic process; F:monooxygenase activity; F:heme binding	EC:1.3.3.9	IPR013083 (G3DSA:3.30.40.GENE3D); SSF57850 (SUPERFAMILY)
PK01834.2	cytochrome P450 714C2-like	912	20	1.89e-75	0.885	8	F:iron ion binding; F:oxidoreductase activity, acting on paired donors, with incorporation or reduction of molecular oxygen; C:integral component of membrane; F:secologanin synthase activity; P:oxidation-reduction process; P:indole biosynthetic process; F:monooxygenase activity; F:heme binding	EC:1.3.3.9	IPR001128 (G3DSA:1.10.630.GENE3D); PTHR24282 (PANTHER); PTHR24282:SF11 (PANTHER); IPR001128 (SUPERFAMILY)
PK01919.1	beta-amyrin 28-oxidase-like	732	20	1.52e-36	0.8255	10	F:iron ion binding; F:oxidoreductase activity, acting on paired donors, with incorporation or reduction of molecular oxygen; P:multicellular organism development; C:integral component of membrane; P:brassinosteroid biosynthetic process; P:oxidation-reduction process; F:monooxygenase activity; P:sterol metabolic process; P:brassinosteroid homeostasis; F:heme binding		IPR001128 (G3DSA:1.10.630.GENE3D); PTHR24286:SF88 (PANTHER); PTHR24286 (PANTHER); TRANSMEMBRANE (PHOBIUS); NON_CYTOPLASMIC_DOMAIN (PHOBIUS); CYTOPLASMIC_DOMAIN (PHOBIUS); IPR001128 (SUPERFAMILY); TMhelix (TMHMM)
PK01919.2	beta-amyrin 28-oxidase-like	248	20	1.46e-31	0.7575	10	F:iron ion binding; F:oxidoreductase activity, acting on paired donors, with incorporation or reduction of molecular oxygen; P:multicellular organism development; C:membrane; P:brassinosteroid biosynthetic process; P:oxidation-reduction process; F:monooxygenase activity; P:sterol metabolic process; P:brassinosteroid homeostasis; F:heme binding		IPR001128 (G3DSA:1.10.630.GENE3D); PTHR24286 (PANTHER); PTHR24286:SF88 (PANTHER); IPR001128 (SUPERFAMILY)
PK02031.1	terpene synthase 10-like	4477	20	1.45e-72	0.595	2	P:sesquiterpene biosynthetic process; F:sesquiterpene synthase activity		IPR001906 (G3DSA:1.50.30.GENE3D); IPR001906 (PFAM); PTHR31225 (PANTHER); PTHR31225:SF16 (PANTHER); IPR008930 (SUPERFAMILY); IPR008949 (SUPERFAMILY)
PK02031.2	monoterpene partial	396	20	3.49e-43	0.6755	4	F:metal ion binding; P:metabolic process; C:plastid; F:terpene synthase activity		IPR001906 (PFAM); IPR001906 (G3DSA:1.50.30.GENE3D); PTHR31225:SF16 (PANTHER); PTHR31225 (PANTHER); IPR008930 (SUPERFAMILY)
PK02031.3	terpene synthase 10-like	173	20	6.46e-19	0.749	5	F:magnesium ion binding; C:chloroplast; F:(4S)-limonene synthase activity; P:alpha-pinene biosynthetic process; P:monoterpenoid biosynthetic process	EC:4.2.3.16	IPR001906 (PFAM); IPR001906 (G3DSA:1.50.30.GENE3D); IPR008930 (SUPERFAMILY)
PK02031.4	terpene synthase 10-like	173	20	6.46e-19	0.749	5	F:magnesium ion binding; C:chloroplast; F:(4S)-limonene synthase activity; P:alpha-pinene biosynthetic process; P:monoterpenoid biosynthetic process	EC:4.2.3.16	IPR001906 (PFAM); IPR001906 (G3DSA:1.50.30.GENE3D); IPR008930 (SUPERFAMILY)
PK02262.1	heavy metal-associated isoprenylated plant 3	834	20	4.14e-23	0.8345	2	F:copper ion binding; P:metal ion transport		PTHR22814 (PANTHER); PTHR22814 (PANTHER); PTHR22814:SF113 (PANTHER)
PK02614.1	gibberellin 2-beta-dioxygenase 8	7719	20	9.97e-70	0.594	2	F:dioxygenase activity; F:metal ion binding		NON_CYTOPLASMIC_DOMAIN (PHOBIUS); TRANSMEMBRANE (PHOBIUS); CYTOPLASMIC_DOMAIN (PHOBIUS); TMhelix (TMHMM)
PK02671.4	ent-kaur-16-ene chloroplastic isoform X2	172	20	4.55e-27	0.8775	4	C:chloroplast stroma; F:magnesium ion binding; P:gibberellin biosynthetic process; F:ent-kaurene synthase activity	EC:4.2.3.19	NON_CYTOPLASMIC_DOMAIN (PHOBIUS); SIGNAL_PEPTIDE_H_REGION (PHOBIUS); SIGNAL_PEPTIDE (PHOBIUS); SIGNAL_PEPTIDE_N_REGION (PHOBIUS); SIGNAL_PEPTIDE_C_REGION (PHOBIUS)
PK02677.3	alpha beta amyrin synthase	315	20	6.95e-24	0.797	1	F:intramolecular transferase activity		PTHR11764 (PANTHER)
PK02772.1	4-hydroxy-3-methylbut-2-enyl diphosphate reductase	188	20	1.14e-05	1	5	P:dimethylallyl diphosphate biosynthetic process; F:metal ion binding; P:isopentenyl diphosphate biosynthetic process, methylerythritol 4-phosphate pathway; P:oxidation-reduction process; F:4-hydroxy-3-methylbut-2-en-1-yl diphosphate reductase activity	EC:1.17.1; EC:1.17.1.2	CYTOPLASMIC_DOMAIN (PHOBIUS); NON_CYTOPLASMIC_DOMAIN (PHOBIUS); TRANSMEMBRANE (PHOBIUS); TMhelix (TMHMM)
PK02897.2	Aldehyde dehydrogenase family 2 member C4	2911	20	7.75e-50	0.71	18	P:gluconeogenesis; P:proline metabolic process; P:glycolytic process; P:leucine catabolic process; P:valine catabolic process; P:isoleucine catabolic process; P:bile acid biosynthetic process; P:tryptophan metabolic process; P:lysine catabolic process; P:fatty acid metabolic process; F:aldehyde dehydrogenase (NAD) activity; P:limonene catabolic process; P:arginine metabolic process; P:histidine m…	EC:1.2.1.3	Coil (COILS)
PK02972.1	zeaxanthin chloroplastic-like	1248	20	1.59e-109	0.7675	6	F:FAD binding; F:antheraxanthin epoxidase activity; F:zeaxanthin epoxidase [overall] activity; F:zeaxanthin epoxidase activity; P:secondary metabolite biosynthetic process; P:oxidation-reduction process	EC:1.14.13.90; EC:1.14.13	IPR002938 (PFAM); IPR023753 (G3DSA:3.50.50.GENE3D); PTHR13789 (PANTHER); PTHR13789:SF234 (PANTHER); IPR023753 (SUPERFAMILY)
PK03000.1	carotenoid 9,10(9 ,10 )-cleavage dioxygenase 1-like	896	20	1.32e-41	0.9185	8	C:plasmodesma; P:carotene catabolic process; C:Golgi apparatus; P:oxidation-reduction process; C:vacuolar membrane; P:xanthophyll catabolic process; F:9-cis-epoxycarotenoid dioxygenase activity; C:plasma membrane	EC:1.13.11; EC:1.13.11.51	no IPS match
PK03107.3	aldehyde dehydrogenase family 2 member mitochondrial-like	2784	20	7.26e-65	0.714	19	P:gluconeogenesis; P:proline metabolic process; P:glycolytic process; P:leucine catabolic process; P:valine catabolic process; P:isoleucine catabolic process; P:bile acid biosynthetic process; P:tryptophan metabolic process; P:lysine catabolic process; P:fatty acid metabolic process; F:aldehyde dehydrogenase (NAD) activity; P:limonene catabolic process; P:arginine metabolic process; P:histidine m…	EC:1.2.1.3	IPR015590 (PFAM); IPR016162 (G3DSA:3.40.605.GENE3D); PTHR11699 (PANTHER); PTHR11699:SF180 (PANTHER); IPR016161 (SUPERFAMILY)
PK03107.5	aldehyde dehydrogenase family 2 member mitochondrial-like	488	20	9.28e-33	0.8775	22	P:gluconeogenesis; P:proline metabolic process; P:glycolytic process; P:leucine catabolic process; P:valine catabolic process; P:retinol metabolic process; P:isoleucine catabolic process; P:bile acid biosynthetic process; P:tryptophan metabolic process; P:lysine catabolic process; P:fatty acid metabolic process; F:aldehyde dehydrogenase (NAD) activity; P:limonene catabolic process; P:arginine met…	EC:1.2.1.36; EC:1.2.1.3	IPR016163 (G3DSA:3.40.309.GENE3D); IPR015590 (PFAM); PTHR11699:SF180 (PANTHER); PTHR11699 (PANTHER); IPR016161 (SUPERFAMILY)
PK03230.1	beta-amyrin synthase-like	6405	20	2.13e-71	0.5565	4	F:intramolecular transferase activity; C:membrane; C:integral component of membrane; F:isomerase activity		no IPS match
PK03230.3	beta-amyrin synthase	466	20	3.58e-30	0.5075	4	F:intramolecular transferase activity; C:membrane; C:integral component of membrane; F:isomerase activity		IPR008930 (G3DSA:1.50.10.GENE3D); PTHR11764 (PANTHER); IPR008930 (SUPERFAMILY)
PK03230.4	beta-amyrin synthase-like	233	20	5.89e-07	0.8235	1	F:intramolecular transferase activity		no IPS match
PK03347.3	GDSL esterase lipase APG	320	20	1.39e-16	0.903	5	F:hydrolase activity, acting on ester bonds; F:9,9'-dicis-carotene:quinone oxidoreductase activity; P:oxidation-reduction process; P:9,9'-di-cis-zeta-carotene desaturation to 7,9,7',9'-tetra-cis-lycopene; F:7,9,9'-tricis-neurosporene:quinone oxidoreductase activity	EC:1.3.5.6	SIGNAL_PEPTIDE_C_REGION (PHOBIUS); SIGNAL_PEPTIDE (PHOBIUS); SIGNAL_PEPTIDE_N_REGION (PHOBIUS); NON_CYTOPLASMIC_DOMAIN (PHOBIUS); SIGNAL_PEPTIDE_H_REGION (PHOBIUS)
PK03511.4	Secologanin synthase	253	20	1.49e-46	0.9275	6	F:iron ion binding; F:oxidoreductase activity, acting on paired donors, with incorporation or reduction of molecular oxygen; C:integral component of membrane; P:oxidation-reduction process; F:monooxygenase activity; F:heme binding		PTHR24282 (PANTHER); PTHR24282:SF53 (PANTHER)
PK03511.6	Secologanin synthase	6139	20	4.21e-11	0.7335	6	F:iron ion binding; F:oxidoreductase activity, acting on paired donors, with incorporation or reduction of molecular oxygen; C:integral component of membrane; P:oxidation-reduction process; F:monooxygenase activity; F:heme binding		SIGNAL_PEPTIDE_N_REGION (PHOBIUS); SIGNAL_PEPTIDE_H_REGION (PHOBIUS); NON_CYTOPLASMIC_DOMAIN (PHOBIUS); SIGNAL_PEPTIDE (PHOBIUS); SIGNAL_PEPTIDE_C_REGION (PHOBIUS); SignalP-noTM (SIGNALP_EUK)
PK03511.7	Secologanin synthase	218	20	7.3e-20	0.845	6	F:iron ion binding; F:oxidoreductase activity, acting on paired donors, with incorporation or reduction of molecular oxygen; C:integral component of membrane; P:oxidation-reduction process; F:monooxygenase activity; F:heme binding		PTHR24282:SF53 (PANTHER); PTHR24282 (PANTHER)
PK03689.1	heavy metal-associated isoprenylated plant 3-like isoform X1	810	20	8.8e-29	0.5595	5	P:cellular transition metal ion homeostasis; F:transition metal ion binding; C:cytoplasm; F:metal ion binding; P:metal ion transport		PTHR22814 (PANTHER); PTHR22814:SF77 (PANTHER)
PK03689.2	heavy metal-associated isoprenylated plant 3-like isoform X1	716	20	3.8e-29	0.5595	5	P:cellular transition metal ion homeostasis; F:transition metal ion binding; C:cytoplasm; F:metal ion binding; P:metal ion transport		PTHR22814 (PANTHER); PTHR22814:SF77 (PANTHER)
PK04034.1	gibberellin 20 oxidase 1	2038	20	2.39e-164	0.772	8	P:unidimensional cell growth; F:iron ion binding; P:flower development; F:gibberellin 20-oxidase activity; P:gibberellin biosynthetic process; P:oxidation-reduction process; P:gibberellic acid mediated signaling pathway; P:response to light stimulus	EC:1.14.11	IPR026992 (PFAM); IPR027443 (G3DSA:2.60.120.GENE3D); PTHR10209:SF140 (PANTHER); PTHR10209 (PANTHER); SSF51197 (SUPERFAMILY)
PK04169.1	STRICTOSIDINE SYNTHASE-LIKE 2-like	476	20	3.29e-55	0.7505	6	F:hydrolase activity, acting on ester bonds; F:strictosidine synthase activity; C:membrane; C:endoplasmic reticulum; P:indole biosynthetic process; P:terpenoid biosynthetic process	EC:4.3.3.2	PTHR10426:SF29 (PANTHER); IPR004141 (PANTHER)
PK04181.1	1-deoxy-D-xylulose 5-phosphate reductoisomerase	975	20	3.23e-20	0.917	7	F:1-deoxy-D-xylulose-5-phosphate reductoisomerase activity; P:isopentenyl diphosphate biosynthetic process, methylerythritol 4-phosphate pathway involved in terpenoid biosynthetic process; F:NADPH binding; F:manganese ion binding; P:oxidation-reduction process; P:steroid biosynthetic process; F:isomerase activity	EC:1.1.1.267	no IPS match
PK04181.2	1-deoxy-D-xylulose 5-phosphate chloroplastic	831	20	1.01e-07	0.9505	8	F:1-deoxy-D-xylulose-5-phosphate reductoisomerase activity; P:isopentenyl diphosphate biosynthetic process, methylerythritol 4-phosphate pathway involved in terpenoid biosynthetic process; C:integral component of membrane; F:NADPH binding; F:manganese ion binding; P:oxidation-reduction process; P:steroid biosynthetic process; F:isomerase activity	EC:1.1.1.267	no IPS match
PK04218.1	1-deoxy-D-xylulose 5-phosphate chloroplastic-like	291	20	6.62e-18	0.855	9	C:chloroplast stroma; F:1-deoxy-D-xylulose-5-phosphate reductoisomerase activity; P:isopentenyl diphosphate biosynthetic process, methylerythritol 4-phosphate pathway involved in terpenoid biosynthetic process; F:NADPH binding; F:manganese ion binding; P:response to cadmium ion; P:oxidation-reduction process; P:steroid biosynthetic process; F:isomerase activity	EC:1.1.1.267	G3DSA:1.10.1740.10 (GENE3D)
PK04218.4	1-deoxy-D-xylulose-5-phosphate partial	326	20	9e-06	0.9225	7	F:1-deoxy-D-xylulose-5-phosphate reductoisomerase activity; P:isopentenyl diphosphate biosynthetic process, methylerythritol 4-phosphate pathway involved in terpenoid biosynthetic process; F:NADPH binding; F:manganese ion binding; P:oxidation-reduction process; P:steroid biosynthetic process; F:isomerase activity	EC:1.1.1.267	SIGNAL_PEPTIDE_N_REGION (PHOBIUS); SIGNAL_PEPTIDE_C_REGION (PHOBIUS); SIGNAL_PEPTIDE (PHOBIUS); NON_CYTOPLASMIC_DOMAIN (PHOBIUS); SIGNAL_PEPTIDE_H_REGION (PHOBIUS)
PK04342.1	probable terpene synthase 11	5497	20	3.5e-117	0.6725	3	F:magnesium ion binding; P:metabolic process; F:terpene synthase activity		IPR001906 (G3DSA:1.50.30.GENE3D); IPR001906 (PFAM); PTHR31225 (PANTHER); IPR008930 (SUPERFAMILY)
PK04391.1	prolycopene chloroplastic	2930	20	3.38e-76	0.8125	2	F:oxidoreductase activity; P:oxidation-reduction process		PF13450 (PFAM); IPR023753 (G3DSA:3.50.50.GENE3D); PTHR10668 (PANTHER); PTHR10668:SF4 (PANTHER); IPR023753 (SUPERFAMILY)
PK04391.2	prolycopene chloroplastic	548	20	8.92e-81	0.8065	2	F:oxidoreductase activity; P:oxidation-reduction process		PTHR10668:SF4 (PANTHER); PTHR10668 (PANTHER)
PK04391.3	prolycopene chloroplastic isoform X1	658	20	1.22e-25	0.95	4	C:chloroplast; F:oxidoreductase activity; P:oxidation-reduction process; F:isomerase activity		PTHR10668 (PANTHER); PTHR10668:SF67 (PANTHER)
PK04407.1	gibberellin 20 oxidase 1-D-like	1778	20	2.61e-151	0.795	8	P:unidimensional cell growth; F:iron ion binding; P:flower development; F:gibberellin 20-oxidase activity; P:gibberellin biosynthetic process; P:oxidation-reduction process; P:gibberellic acid mediated signaling pathway; P:response to light stimulus	EC:1.14.11	IPR027443 (G3DSA:2.60.120.GENE3D); IPR026992 (PFAM); PTHR10209:SF154 (PANTHER); PTHR10209 (PANTHER); SignalP-TM (SIGNALP_GRAM_POSITIVE); SSF51197 (SUPERFAMILY)
PK04407.2	gibberellin 20 oxidase 1-D-like	1105	20	4.3e-111	0.795	8	P:unidimensional cell growth; F:iron ion binding; P:flower development; F:gibberellin 20-oxidase activity; P:gibberellin biosynthetic process; P:oxidation-reduction process; P:gibberellic acid mediated signaling pathway; P:response to light stimulus	EC:1.14.11	IPR027443 (G3DSA:2.60.120.GENE3D); IPR026992 (PFAM); PTHR10209 (PANTHER); PTHR10209:SF154 (PANTHER); SSF51197 (SUPERFAMILY)
PK04558.1	squalene monooxygenase-like	4209	20	8.76e-80	0.9555	6	F:squalene monooxygenase activity; F:flavin adenine dinucleotide binding; C:integral component of membrane; P:oxidation-reduction process; P:steroid biosynthetic process; P:terpenoid biosynthetic process	EC:1.14.13.132; EC:1.14.13	Coil (COILS); TMhelix (TMHMM); TMhelix (TMHMM)
PK04642.1	beta-carotene hydroxylase chloroplastic-like	594	20	2.67e-102	0.8265	8	P:carotenoid biosynthetic process; F:iron ion binding; F:oxidoreductase activity; C:chloroplast membrane; C:integral component of membrane; P:oxidation-reduction process; P:fatty acid biosynthetic process; F:hydrolase activity		PTHR31899:SF3 (PANTHER); PTHR31899 (PANTHER); TRANSMEMBRANE (PHOBIUS); CYTOPLASMIC_DOMAIN (PHOBIUS); CYTOPLASMIC_DOMAIN (PHOBIUS); TRANSMEMBRANE (PHOBIUS); TRANSMEMBRANE (PHOBIUS); NON_CYTOPLASMIC_DOMAIN (PHOBIUS); NON_CYTOPLASMIC_DOMAIN (PHOBIUS); TMhelix (TMHMM); TMhelix (TMHMM); TMhelix (TMHMM)
PK04642.2	beta-carotene hydroxylase chloroplastic-like	594	20	2.67e-102	0.8265	8	P:carotenoid biosynthetic process; F:iron ion binding; F:oxidoreductase activity; C:chloroplast membrane; C:integral component of membrane; P:oxidation-reduction process; P:fatty acid biosynthetic process; F:hydrolase activity		PTHR31899:SF3 (PANTHER); PTHR31899 (PANTHER); TRANSMEMBRANE (PHOBIUS); NON_CYTOPLASMIC_DOMAIN (PHOBIUS); CYTOPLASMIC_DOMAIN (PHOBIUS); TRANSMEMBRANE (PHOBIUS); NON_CYTOPLASMIC_DOMAIN (PHOBIUS); CYTOPLASMIC_DOMAIN (PHOBIUS); TRANSMEMBRANE (PHOBIUS); TMhelix (TMHMM); TMhelix (TMHMM); TMhelix (TMHMM)
PK04642.3	beta-carotene hydroxylase chloroplastic-like	388	20	6.07e-46	0.7385	5	F:iron ion binding; F:oxidoreductase activity; C:integral component of membrane; P:oxidation-reduction process; P:fatty acid biosynthetic process		PTHR31899 (PANTHER); PTHR31899:SF3 (PANTHER); NON_CYTOPLASMIC_DOMAIN (PHOBIUS); TRANSMEMBRANE (PHOBIUS); CYTOPLASMIC_DOMAIN (PHOBIUS); TMhelix (TMHMM)
PK04920.1	heavy metal-associated isoprenylated plant 26	291	20	1.33e-20	0.7285	2	F:metal ion binding; P:metal ion transport		SIGNAL_PEPTIDE_C_REGION (PHOBIUS); SIGNAL_PEPTIDE (PHOBIUS); CYTOPLASMIC_DOMAIN (PHOBIUS); SIGNAL_PEPTIDE_N_REGION (PHOBIUS); NON_CYTOPLASMIC_DOMAIN (PHOBIUS); NON_CYTOPLASMIC_DOMAIN (PHOBIUS); TRANSMEMBRANE (PHOBIUS); TRANSMEMBRANE (PHOBIUS); SIGNAL_PEPTIDE_H_REGION (PHOBIUS); TMhelix (TMHMM)
PK04940.1	Farnesylcysteine lyase	479	20	5.35e-37	0.9345	8	P:prenylated protein catabolic process; P:abscisic acid-activated signaling pathway; P:prenylcysteine catabolic process; F:prenylcysteine oxidase activity; F:lyase activity; P:oxidation-reduction process; C:vacuolar membrane; P:farnesyl diphosphate metabolic process	EC:1.8.3.5	IPR010795 (PFAM); IPR017046 (PANTHER)
PK04997.1	GDSL esterase lipase At2g04570-like	3316	20	5.2e-56	0.842	6	F:hydrolase activity, acting on ester bonds; F:9,9'-dicis-carotene:quinone oxidoreductase activity; C:integral component of membrane; P:oxidation-reduction process; P:9,9'-di-cis-zeta-carotene desaturation to 7,9,7',9'-tetra-cis-lycopene; F:7,9,9'-tricis-neurosporene:quinone oxidoreductase activity	EC:1.3.5.6	SignalP-noTM (SIGNALP_EUK); TMhelix (TMHMM)
PK05069.1	beta-bisabolene synthase-like	117	8	7.07e-05	0.7238	1	F:lyase activity		no IPS match
PK05083.1	carotenoid cleavage dioxygenase 1	269	20	5.88e-16	0.97	8	C:plasmodesma; P:carotene catabolic process; C:Golgi apparatus; P:oxidation-reduction process; C:vacuolar membrane; P:xanthophyll catabolic process; F:9-cis-epoxycarotenoid dioxygenase activity; C:plasma membrane	EC:1.13.11; EC:1.13.11.51	no IPS match
PK05259.1	3-hydroxyisobutyryl- hydrolase mitochondrial	471	20	2.6e-14	0.8545	13	P:leucine catabolic process; P:valine catabolic process; P:isoleucine catabolic process; F:enoyl-CoA hydratase activity; P:fatty acid biosynthetic process; F:3-hydroxyisobutyryl-CoA hydrolase activity; P:tryptophan metabolic process; P:lysine catabolic process; P:limonene catabolic process; P:beta-alanine metabolic process; C:mitochondrion; P:benzoate metabolic process; F:isomerase activity	EC:3.1.2.4; EC:4.2.1.17; EC:3.1.2	no IPS match
PK05390.1	monoterpene partial	432	20	4.16e-39	0.6755	3	F:metal ion binding; P:metabolic process; F:terpene synthase activity		IPR001906 (G3DSA:1.50.30.GENE3D); IPR001906 (PFAM); IPR008949 (G3DSA:1.10.600.GENE3D); PTHR31225 (PANTHER); PTHR31225:SF16 (PANTHER); IPR008930 (SUPERFAMILY); IPR008949 (SUPERFAMILY)
PK05523.1	Gibberellin 2-beta-dioxygenase 2	1032	20	1.03e-50	0.732	5	F:metal ion binding; P:gibberellin catabolic process; P:oxidation-reduction process; P:response to light stimulus; F:C-19 gibberellin 2-beta-dioxygenase activity	EC:1.14.11; EC:1.14.11.13	IPR005123 (PFAM); IPR027443 (G3DSA:2.60.120.GENE3D); PTHR10209:SF160 (PANTHER); PTHR10209 (PANTHER); SSF51197 (SUPERFAMILY)
PK05586.2	farnesyltransferase geranylgeranyltransferase type-1 subunit alpha	955	20	1.04e-31	0.8515	11	C:protein farnesyltransferase complex; P:regulation of cell shape; C:CAAX-protein geranylgeranyltransferase complex; P:regulation of meristem development; P:protein farnesylation; F:protein farnesyltransferase activity; P:protein geranylgeranylation; F:CAAX-protein geranylgeranyltransferase activity; P:protein prenylation; P:response to water deprivation; P:negative regulation of abscisic acid-ac…	EC:2.5.1; EC:2.5.1.59; EC:2.5.1.58	IPR002088 (PFAM); G3DSA:1.25.40.120 (GENE3D); IPR002088 (PROSITE_PROFILES); SSF48439 (SUPERFAMILY)
PK05598.1	UDP-N-acetylglucosamine--N-acetylmuramyl-(pentapeptide) pyrophosphoryl-undecaprenol N-acetylglucosamine transferase	2993	20	7.77e-129	0.769	4	P:carbohydrate metabolic process; P:peptidoglycan biosynthetic process; F:undecaprenyldiphospho-muramoylpentapeptide beta-N-acetylglucosaminyltransferase activity; P:lipid glycosylation	EC:2.4.1.227; EC:2.4.1	IPR004276 (PFAM); G3DSA:3.40.50.2000 (GENE3D); PTHR21015 (PANTHER); PTHR21015:SF22 (PANTHER); SSF53756 (SUPERFAMILY)
PK05598.2	UDP-N-acetylglucosamine--N-acetylmuramyl-(pentapeptide) pyrophosphoryl-undecaprenol N-acetylglucosamine transferase	313	20	1.31e-43	0.791	5	P:carbohydrate metabolic process; P:peptidoglycan biosynthetic process; C:integral component of membrane; F:undecaprenyldiphospho-muramoylpentapeptide beta-N-acetylglucosaminyltransferase activity; P:lipid glycosylation	EC:2.4.1.227; EC:2.4.1	G3DSA:3.40.50.2000 (GENE3D)
PK05660.1	heavy metal-associated isoprenylated plant 26-like	414	20	2.67e-81	0.939	6	P:cellular transition metal ion homeostasis; F:transition metal ion binding; C:plasmodesma; C:cytoplasm; P:metal ion transport; C:plasma membrane		G3DSA:3.30.70.100 (GENE3D); PTHR22814 (PANTHER); PTHR22814:SF155 (PANTHER)
PK05723.1	heavy metal-associated isoprenylated plant 26	161	20	5.44e-25	0.9525	4	P:cellular transition metal ion homeostasis; F:transition metal ion binding; C:cytoplasm; P:metal ion transport		G3DSA:3.30.70.100 (GENE3D); IPR006121 (PFAM); PTHR22814:SF112 (PANTHER); PTHR22814 (PANTHER); IPR006121 (PROSITE_PROFILES); IPR006121 (SUPERFAMILY)
PK05726.1	Carotenoid 9,10(9 ,10 )-cleavage dioxygenase 1	277	20	5.93e-25	0.701	2	F:oxidoreductase activity, acting on single donors with incorporation of molecular oxygen, incorporation of two atoms of oxygen; P:oxidation-reduction process	EC:1.13.11	IPR004294 (PFAM)
PK05976.1	methylmalonate-semialdehyde dehydrogenase [acylating] mitochondrial	5275	20	6.67e-30	0.923	25	P:inositol metabolic process; P:proline metabolic process; P:tryptophan metabolic process; P:alanine metabolic process; P:1,2-dichloroethane catabolic process; P:glycerolipid metabolic process; P:beta-alanine metabolic process; F:malonate-semialdehyde dehydrogenase (acetylating) activity; P:gluconeogenesis; F:methylmalonate-semialdehyde dehydrogenase (acylating) activity; P:glycolytic process; P:…	EC:1.2.1.27; EC:1.2.1.3; EC:1.2.1.18	CYTOPLASMIC_DOMAIN (PHOBIUS); NON_CYTOPLASMIC_DOMAIN (PHOBIUS); TRANSMEMBRANE (PHOBIUS); TMhelix (TMHMM)
PK06009.1	beta-amyrin synthase-like	201	20	5.6e-23	0.7895	2	F:beta-amyrin synthase activity; P:pentacyclic triterpenoid biosynthetic process	EC:5.4.99	IPR008930 (G3DSA:1.50.10.GENE3D); PTHR11764 (PANTHER); SSF81853 (SUPERFAMILY)
PK06009.2	Beta-amyrin synthase	102	20	2.46e-11	0.9145	4	F:intramolecular transferase activity; C:integral component of membrane; F:transferase activity; P:triterpenoid biosynthetic process		no IPS match
PK06009.3	beta-amyrin synthase	107	20	2.94e-10	0.902	2	F:intramolecular transferase activity; P:triterpenoid biosynthetic process		IPR008930 (G3DSA:1.50.10.GENE3D)
PK06009.4	Beta-amyrin synthase	318	20	1.95e-27	0.9415	2	F:intramolecular transferase activity; C:integral component of membrane		IPR008930 (G3DSA:1.50.10.GENE3D); PTHR11764 (PANTHER); IPR008930 (SUPERFAMILY)
PK06070.1	(-)-germacrene D synthase-like	366	20	3.52e-20	0.485	2	F:magnesium ion binding; F:terpene synthase activity		IPR008949 (G3DSA:1.10.600.GENE3D); IPR005630 (PFAM); PTHR31225:SF15 (PANTHER); PTHR31225 (PANTHER); IPR008949 (SUPERFAMILY)
PK06070.2	(-)-germacrene D synthase-like	406	20	4.49e-32	0.8035	3	F:magnesium ion binding; P:metabolic process; F:terpene synthase activity		IPR008949 (G3DSA:1.10.600.GENE3D); PTHR31225:SF15 (PANTHER); PTHR31225 (PANTHER); IPR008949 (SUPERFAMILY)
PK06154.1	ent-copalyl diphosphate chloroplastic-like	619	20	7.12e-26	0.8255	3	F:magnesium ion binding; P:metabolic process; F:terpene synthase activity		PTHR31739:SF4 (PANTHER); PTHR31739 (PANTHER)
PK06508.1	cytochrome family subfamily polypeptide 7	184	20	6.46e-11	0.8545	11	F:flavonoid 3'-monooxygenase activity; F:oxygen binding; F:iron ion binding; P:secondary metabolite biosynthetic process; P:monoterpenoid biosynthetic process; C:endoplasmic reticulum; P:oxidation-reduction process; C:extracellular region; C:membrane part; P:flavonoid biosynthetic process; F:heme binding	EC:1.14.13; EC:1.14.13.21	IPR001128 (PFAM); IPR001128 (G3DSA:1.10.630.GENE3D); PTHR24298 (PANTHER); IPR001128 (SUPERFAMILY)
PK06543.1	chitobiosyldiphosphodolichol beta-mannosyltransferase	194	20	3.31e-05	0.965	5	F:mannosyltransferase activity; P:mannosylation; P:protein glycosylation; C:endoplasmic reticulum; C:alpha-1,6-mannosyltransferase complex	EC:2.4.1	no IPS match
PK06706.1	beta-Amyrin Synthase 1-like	322	20	8.18e-13	0.802	1	F:intramolecular transferase activity		IPR008930 (G3DSA:1.50.10.GENE3D); PTHR11764 (PANTHER); NON_CYTOPLASMIC_DOMAIN (PHOBIUS); CYTOPLASMIC_DOMAIN (PHOBIUS); TRANSMEMBRANE (PHOBIUS); IPR008930 (SUPERFAMILY); TMhelix (TMHMM)
PK06751.1	(E,E)-geranyllinalool synthase	695	20	1.7e-33	0.698	2	F:metal ion binding; F:carbon-oxygen lyase activity, acting on phosphates		IPR008930 (G3DSA:1.50.10.GENE3D); PTHR31739 (PANTHER); PTHR31739:SF7 (PANTHER); IPR008930 (SUPERFAMILY)
PK06751.2	(E,E)-geranyllinalool synthase	2042	20	4.57e-18	0.8015	3	F:magnesium ion binding; P:diterpenoid biosynthetic process; F:ent-kaurene synthase activity	EC:4.2.3.19	IPR008949 (G3DSA:1.10.600.GENE3D); PTHR31739 (PANTHER); PTHR31739:SF7 (PANTHER)
PK06751.5	(E,E)-geranyllinalool synthase	151	15	1.39e-05	0.6687	2	F:metal ion binding; F:lyase activity		no IPS match
PK06751.6	(E,E)-geranyllinalool synthase	332	20	1.06e-11	0.48	5	F:magnesium ion binding; F:metal ion binding; P:metabolic process; F:lyase activity; F:terpene synthase activity		no IPS match
PK06782.1	beta-amyrin synthase	2105	20	1.67e-66	0.644	2	F:beta-amyrin synthase activity; P:pentacyclic triterpenoid biosynthetic process	EC:5.4.99	IPR008930 (G3DSA:1.50.10.GENE3D); PTHR11764 (PANTHER); IPR008930 (SUPERFAMILY)
PK06782.3	beta-amyrin synthase-like	177	20	1.98e-23	0.838	2	F:oxidosqualene cyclase activity; P:triterpenoid biosynthetic process		IPR008930 (G3DSA:1.50.10.GENE3D); PTHR11764 (PANTHER); PTHR11764:SF16 (PANTHER); IPR008930 (SUPERFAMILY)
PK07026.1	chitin-inducible gibberellin-responsive 1-like	2290	20	0	0.7835	6	C:nucleus; C:transcription factor complex; F:transcription factor activity, sequence-specific DNA binding; P:regulation of transcription, DNA-templated; F:sequence-specific DNA binding; P:regulation of transcription, DNA-templated		IPR005202 (PFAM); PTHR31636:SF18 (PANTHER); PTHR31636 (PANTHER); IPR005202 (PROSITE_PROFILES)
PK07026.2	chitin-inducible gibberellin-responsive 1-like	3047	20	0	0.785	6	C:nucleus; C:transcription factor complex; F:transcription factor activity, sequence-specific DNA binding; P:regulation of transcription, DNA-templated; F:sequence-specific DNA binding; P:regulation of transcription, DNA-templated		IPR005202 (PFAM); PTHR31636:SF18 (PANTHER); PTHR31636 (PANTHER); IPR005202 (PROSITE_PROFILES)
PK07215.1	(E,E)-geranyllinalool synthase	440	20	1.06e-10	0.758	3	F:magnesium ion binding; P:metabolic process; F:terpene synthase activity		IPR005630 (PFAM); IPR008949 (G3DSA:1.10.600.GENE3D); PTHR31739:SF7 (PANTHER); PTHR31739 (PANTHER)
PK07404.2	Glycine-rich RNA- abscisic acid-inducible	2001	20	8.64e-56	0.587	3	F:nucleotide binding; F:nucleic acid binding; F:zinc ion binding		IPR001878 (SMART); IPR012677 (G3DSA:3.30.70.GENE3D); IPR001878 (G3DSA:4.10.60.GENE3D); IPR001878 (PFAM); IPR001878 (PROSITE_PROFILES); IPR012677 (SUPERFAMILY); IPR001878 (SUPERFAMILY)
PK07515.1	probable 9-cis-epoxycarotenoid dioxygenase chloroplastic	2318	20	0	0.8985	2	F:oxidoreductase activity, acting on single donors with incorporation of molecular oxygen, incorporation of two atoms of oxygen; P:oxidation-reduction process	EC:1.13.11	Coil (COILS); Coil (COILS); IPR004294 (PFAM); IPR004294 (PANTHER); PTHR10543:SF42 (PANTHER)
PK07770.1	carotenoid cleavage dioxygenase 1	180	4	0.00041	1	2	F:oxidoreductase activity, acting on single donors with incorporation of molecular oxygen, incorporation of two atoms of oxygen; P:oxidation-reduction process	EC:1.13.11	no IPS match
PK07872.2	(-)-alpha-pinene synthase-like	210	20	9.27e-08	0.839	3	F:magnesium ion binding; P:metabolic process; F:terpene synthase activity		no IPS match
PK07994.1	gibberellin 2-beta-dioxygenase 1	332	20	9.49e-17	0.6925				IPR027443 (G3DSA:2.60.120.GENE3D); IPR026992 (PFAM); PTHR34945 (PANTHER); PTHR34945:SF1 (PANTHER); SSF51197 (SUPERFAMILY)
PK08155.1	abscisic acid receptor PYL8-like	1383	20	4.75e-39	0.8655				no IPS match
PK08435.1	gibberellin-regulated 1-like	770	20	1.56e-31	0.905				IPR003854 (PFAM); PTHR23201:SF2 (PANTHER); PTHR23201 (PANTHER)
PK08612.1	ubiquinol oxidase chloroplastic chromoplastic-like	611	20	6.34e-17	1	13	P:carotenoid biosynthetic process; P:response to temperature stimulus; P:response to high light intensity; C:chromoplast membrane; P:chloroplast organization; C:chloroplast thylakoid membrane; F:alternative oxidase activity; P:obsolete electron transport; F:metal ion binding; C:mitochondrion; C:integral component of membrane; P:oxidation-reduction process; C:respiratory chain	EC:1.10.3	TMhelix (TMHMM)
PK08630.1	mevalonate kinase	1341	20	1.39e-77	0.9265	7	F:ATP binding; C:cytoplasm; C:integral component of membrane; F:mevalonate kinase activity; P:isoprenoid biosynthetic process; P:phosphorylation; P:steroid biosynthetic process	EC:2.7.1.36	no IPS match
PK08630.2	Mevalonate kinase	418	20	2.16e-63	0.908	7	F:ATP binding; C:cytoplasm; C:integral component of membrane; F:mevalonate kinase activity; P:steroid biosynthetic process; P:isoprenoid biosynthetic process; P:phosphorylation	EC:2.7.1.36	Coil (COILS); IPR013750 (PFAM); IPR013750 (G3DSA:3.30.70.GENE3D); IPR006206 (PANTHER); IPR006205 (PTHR10457:PANTHER); NON_CYTOPLASMIC_DOMAIN (PHOBIUS); CYTOPLASMIC_DOMAIN (PHOBIUS); TRANSMEMBRANE (PHOBIUS); IPR013750 (SUPERFAMILY); TMhelix (TMHMM)
PK09034.1	cycloartenol synthase	6911	20	4.29e-47	0.838	3	F:cycloartenol synthase activity; P:steroid biosynthetic process; P:tetracyclic triterpenoid biosynthetic process	EC:5.4.99.8	IPR008930 (G3DSA:1.50.10.GENE3D); PTHR11764 (PANTHER)
PK09034.3	cycloartenol synthase	176	20	1.43e-08	0.801	4	C:integral component of membrane; F:cycloartenol synthase activity; P:steroid biosynthetic process; P:triterpenoid biosynthetic process	EC:5.4.99.8	PTHR11764 (PANTHER)
PK09478.1	beta-amyrin 28-oxidase-like	2820	20	6.49e-159	0.8545	5	F:iron ion binding; F:oxidoreductase activity, acting on paired donors, with incorporation or reduction of molecular oxygen; P:oxidation-reduction process; F:monooxygenase activity; F:heme binding		IPR001128 (PFAM); IPR001128 (G3DSA:1.10.630.GENE3D); PTHR24286 (PANTHER); PTHR24286:SF88 (PANTHER); CYTOPLASMIC_DOMAIN (PHOBIUS); NON_CYTOPLASMIC_DOMAIN (PHOBIUS); CYTOPLASMIC_DOMAIN (PHOBIUS); TRANSMEMBRANE (PHOBIUS); TRANSMEMBRANE (PHOBIUS); IPR001128 (SUPERFAMILY); TMhelix (TMHMM); TMhelix (TMHMM)
PK09478.3	beta-amyrin 28-oxidase-like	229	20	1.22e-15	0.809	10	F:iron ion binding; F:oxidoreductase activity, acting on paired donors, with incorporation or reduction of molecular oxygen; P:multicellular organism development; C:integral component of membrane; P:brassinosteroid biosynthetic process; P:oxidation-reduction process; F:monooxygenase activity; P:sterol metabolic process; P:brassinosteroid homeostasis; F:heme binding		IPR001128 (G3DSA:1.10.630.GENE3D); PTHR24286:SF88 (PANTHER); PTHR24286 (PANTHER); IPR001128 (SUPERFAMILY)
PK09651.1	Zeaxanthin epoxidase	2952	20	2.61e-140	0.8965	6	F:FAD binding; F:antheraxanthin epoxidase activity; F:zeaxanthin epoxidase [overall] activity; F:zeaxanthin epoxidase activity; P:secondary metabolite biosynthetic process; P:oxidation-reduction process	EC:1.14.13.90; EC:1.14.13	TRANSMEMBRANE (PHOBIUS); CYTOPLASMIC_DOMAIN (PHOBIUS); NON_CYTOPLASMIC_DOMAIN (PHOBIUS); TMhelix (TMHMM)
PK09651.2	Zeaxanthin epoxidase	2091	20	1.74e-140	0.8965	6	F:FAD binding; F:antheraxanthin epoxidase activity; F:zeaxanthin epoxidase [overall] activity; F:zeaxanthin epoxidase activity; P:secondary metabolite biosynthetic process; P:oxidation-reduction process	EC:1.14.13.90; EC:1.14.13	IPR023753 (G3DSA:3.50.50.GENE3D); IPR002938 (PFAM); PTHR13789:SF224 (PANTHER); PTHR13789 (PANTHER); IPR023753 (SUPERFAMILY)
PK09833.1	STRICTOSIDINE SYNTHASE-LIKE 13	290	20	1.47e-36	0.9485	7	F:hydrolase activity, acting on ester bonds; F:strictosidine synthase activity; C:integral component of membrane; C:endoplasmic reticulum; P:indole biosynthetic process; P:pollen exine formation; P:terpenoid biosynthetic process	EC:4.3.3.2	PTHR10426:SF21 (PANTHER); IPR004141 (PANTHER)
PK09887.1	STRICTOSIDINE SYNTHASE-LIKE 3	1230	20	2e-63	0.8935	6	F:hydrolase activity, acting on ester bonds; F:strictosidine synthase activity; C:endoplasmic reticulum; P:indole biosynthetic process; C:vacuolar membrane; P:terpenoid biosynthetic process	EC:4.3.3.2	IPR011042 (G3DSA:2.120.10.GENE3D); IPR004141 (PANTHER); PTHR10426:SF24 (PANTHER); SSF63829 (SUPERFAMILY)
PK09964.1	Aldehyde dehydrogenase family 6 member B2	11119	20	7.34e-124	0.7735	25	P:inositol metabolic process; P:proline metabolic process; P:tryptophan metabolic process; P:alanine metabolic process; P:1,2-dichloroethane catabolic process; P:glycerolipid metabolic process; P:beta-alanine metabolic process; F:malonate-semialdehyde dehydrogenase (acetylating) activity; P:gluconeogenesis; F:methylmalonate-semialdehyde dehydrogenase (acylating) activity; P:glycolytic process; P:…	EC:1.2.1.27; EC:1.2.1.3; EC:1.2.1.18	SIGNAL_PEPTIDE (PHOBIUS); SIGNAL_PEPTIDE_C_REGION (PHOBIUS); NON_CYTOPLASMIC_DOMAIN (PHOBIUS); SIGNAL_PEPTIDE_H_REGION (PHOBIUS); SIGNAL_PEPTIDE_N_REGION (PHOBIUS); SignalP-noTM (SIGNALP_EUK)
PK09996.1	9-cis-epoxycarotenoid dioxygenase chloroplastic-like	339	20	1.68e-20	0.861	4	C:chloroplast stroma; P:oxidation-reduction process; F:9-cis-epoxycarotenoid dioxygenase activity; C:chloroplast thylakoid membrane	EC:1.13.11; EC:1.13.11.51	IPR004294 (PFAM); PTHR10543:SF48 (PANTHER); IPR004294 (PANTHER)
PK10093.1	lycopene epsilon chloroplastic	181	20	3.98e-12	0.86	6	F:oxidoreductase activity, acting on paired donors, with incorporation or reduction of molecular oxygen; C:chloroplast membrane; C:integral component of membrane; P:oxidation-reduction process; P:xanthophyll biosynthetic process; F:isomerase activity		IPR023753 (G3DSA:3.50.50.GENE3D); PF05834 (PFAM); PTHR13789:SF207 (PANTHER); PTHR13789 (PANTHER); SIGNAL_PEPTIDE_H_REGION (PHOBIUS); SIGNAL_PEPTIDE_N_REGION (PHOBIUS); SIGNAL_PEPTIDE (PHOBIUS); SIGNAL_PEPTIDE_C_REGION (PHOBIUS); NON_CYTOPLASMIC_DOMAIN (PHOBIUS); IPR023753 (SUPERFAMILY)
PK10248.1	probable terpene synthase 9	1141	20	2.15e-48	0.758	4	F:magnesium ion binding; C:membrane; P:metabolic process; F:terpene synthase activity		IPR001906 (PFAM); IPR005630 (PFAM); IPR001906 (G3DSA:1.50.30.GENE3D); PTHR31225:SF3 (PANTHER); PTHR31225 (PANTHER); IPR008949 (SUPERFAMILY); IPR008930 (SUPERFAMILY)
PK10405.1	2-oxoglutarate-dependent dioxygenase DAO-like	2430	20	1.05e-36	0.7745	5	F:metal ion binding; F:gibberellin 3-beta-dioxygenase activity; P:auxin catabolic process; P:oxidation-reduction process; P:diterpenoid biosynthetic process	EC:1.14.11.15; EC:1.14.11	IPR005123 (PFAM); IPR027443 (G3DSA:2.60.120.GENE3D); PTHR10209 (PANTHER); PTHR10209:SF108 (PANTHER); NON_CYTOPLASMIC_DOMAIN (PHOBIUS); TRANSMEMBRANE (PHOBIUS); NON_CYTOPLASMIC_DOMAIN (PHOBIUS); CYTOPLASMIC_DOMAIN (PHOBIUS); TRANSMEMBRANE (PHOBIUS); SSF51197 (SUPERFAMILY); TMhelix (TMHMM)
PK10442.1	geranylgeranyl pyrophosphate chloroplastic-like	1668	20	0	0.8685	3	F:dimethylallyltranstransferase activity; P:steroid biosynthetic process; P:terpenoid biosynthetic process	EC:2.5.1; EC:2.5.1.1	IPR000092 (PFAM); IPR008949 (G3DSA:1.10.600.GENE3D); PTHR12001:SF52 (PANTHER); PTHR12001 (PANTHER); IPR033749 (PROSITE_PATTERNS); IPR033749 (PROSITE_PATTERNS); IPR008949 (SUPERFAMILY)
PK10656.1	LUTEIN DEFICIENT chloroplastic	4910	20	1.84e-74	0.7135	7	F:carotene beta-ring hydroxylase activity; F:iron ion binding; F:oxidoreductase activity, acting on paired donors, with incorporation or reduction of molecular oxygen; C:chloroplast envelope; P:oxidation-reduction process; P:xanthophyll biosynthetic process; F:heme binding		TRANSMEMBRANE (PHOBIUS); NON_CYTOPLASMIC_DOMAIN (PHOBIUS); TRANSMEMBRANE (PHOBIUS); CYTOPLASMIC_DOMAIN (PHOBIUS); NON_CYTOPLASMIC_DOMAIN (PHOBIUS)
PK10656.2	LUTEIN DEFICIENT chloroplastic	478	20	1.21e-33	0.921	7	F:carotene beta-ring hydroxylase activity; F:iron ion binding; F:oxidoreductase activity, acting on paired donors, with incorporation or reduction of molecular oxygen; C:chloroplast envelope; P:oxidation-reduction process; P:xanthophyll biosynthetic process; F:heme binding		no IPS match
PK10656.4	LUTEIN DEFICIENT chloroplastic	154	20	1.99e-12	0.8675	7	F:carotene beta-ring hydroxylase activity; F:iron ion binding; F:oxidoreductase activity, acting on paired donors, with incorporation or reduction of molecular oxygen; C:chloroplast envelope; P:oxidation-reduction process; P:xanthophyll biosynthetic process; F:heme binding		no IPS match
PK10683.1	Lupeol synthase	11552	20	2.26e-37	0.6005	2	F:intramolecular transferase activity; P:triterpenoid biosynthetic process		Coil (COILS)
PK10836.12	zeaxanthin epoxidase	1660	20	4.25e-59	0.9215	8	F:FAD binding; C:chloroplast; F:antheraxanthin epoxidase activity; F:zeaxanthin epoxidase [overall] activity; F:zeaxanthin epoxidase activity; C:integral component of membrane; P:abscisic acid biosynthetic process; P:oxidation-reduction process	EC:1.14.13.90; EC:1.14.13	IPR023753 (G3DSA:3.50.50.GENE3D); PTHR13789:SF245 (PANTHER); PTHR13789 (PANTHER); IPR023753 (SUPERFAMILY)
PK10836.3	zeaxanthin epoxidase	3375	20	1.02e-58	0.7605	11	F:FAD binding; C:chloroplast; F:antheraxanthin epoxidase activity; P:response to abiotic stimulus; F:zeaxanthin epoxidase [overall] activity; F:zeaxanthin epoxidase activity; P:secondary metabolite biosynthetic process; C:integral component of membrane; P:abscisic acid biosynthetic process; P:oxidation-reduction process; P:response to stress	EC:1.14.13.90; EC:1.14.13	PF13450 (PFAM); IPR023753 (G3DSA:3.50.50.GENE3D); PTHR13789:SF245 (PANTHER); PTHR13789 (PANTHER); CYTOPLASMIC_DOMAIN (PHOBIUS); TRANSMEMBRANE (PHOBIUS); NON_CYTOPLASMIC_DOMAIN (PHOBIUS); SignalP-TM (SIGNALP_GRAM_POSITIVE); IPR023753 (SUPERFAMILY)
PK11079.1	gibberellin-regulated 1-like	1067	20	5.32e-29	0.9075	1	C:integral component of membrane		IPR003854 (PFAM); PTHR23201 (PANTHER); PTHR23201:SF2 (PANTHER)
PK11148.1	(-)-alpha-pinene synthase-like	397	20	9.36e-40	0.7705	4	F:magnesium ion binding; C:cytoplasm; P:metabolic process; F:terpene synthase activity		IPR008949 (G3DSA:1.10.600.GENE3D); PTHR31225 (PANTHER); PTHR31225:SF15 (PANTHER); IPR008949 (SUPERFAMILY)
PK11148.2	(-)-alpha-pinene synthase-like	396	20	9.36e-40	0.7705	4	F:magnesium ion binding; C:cytoplasm; P:metabolic process; F:terpene synthase activity		IPR008949 (G3DSA:1.10.600.GENE3D); PTHR31225 (PANTHER); PTHR31225:SF15 (PANTHER); IPR008949 (SUPERFAMILY)
PK11148.3	sesquiterpene synthase	291	20	5.12e-18	0.837	7	F:magnesium ion binding; P:cadinene biosynthetic process; P:geranyl diphosphate metabolic process; P:farnesyl diphosphate catabolic process; P:terpenoid biosynthetic process; P:alpha-copaene biosynthetic process; F:sesquiterpene synthase activity		no IPS match
PK11188.2	MTERF isoform 2	167	20	6.42e-22	0.8945	6	C:chloroplast; C:mitochondrion; F:double-stranded DNA binding; P:regulation of transcription, DNA-templated; P:isoprenoid biosynthetic process; F:transferase activity		PTHR13068:SF6 (PANTHER); PTHR13068 (PANTHER)
PK11258.1	isoprenylcysteine alpha-carbonyl methylesterase ICME-like	1063	20	2.51e-26	0.539	3	P:metabolic process; C:integral component of membrane; F:hydrolase activity		TRANSMEMBRANE (PHOBIUS); CYTOPLASMIC_DOMAIN (PHOBIUS); TRANSMEMBRANE (PHOBIUS); NON_CYTOPLASMIC_DOMAIN (PHOBIUS); CYTOPLASMIC_DOMAIN (PHOBIUS); TMhelix (TMHMM); TMhelix (TMHMM)
PK11269.1	gibberellin-regulated 6-like	877	20	4.95e-16	0.918				SIGNAL_PEPTIDE (PHOBIUS); SIGNAL_PEPTIDE_H_REGION (PHOBIUS); SIGNAL_PEPTIDE_N_REGION (PHOBIUS); NON_CYTOPLASMIC_DOMAIN (PHOBIUS); SIGNAL_PEPTIDE_C_REGION (PHOBIUS)
PK11376.1	beta-amyrin 28-oxidase-like	517	20	4.34e-103	0.869	11	F:(+)-abscisic acid 8'-hydroxylase activity; F:taxane 13-alpha-hydroxylase activity; F:iron ion binding; P:multicellular organism development; C:integral component of membrane; P:brassinosteroid biosynthetic process; P:oxidation-reduction process; P:diterpenoid biosynthetic process; P:sterol metabolic process; P:brassinosteroid homeostasis; F:heme binding	EC:1.14.13.93; EC:1.14.13; EC:1.14.13.77	IPR001128 (G3DSA:1.10.630.GENE3D); IPR001128 (PFAM); PTHR24286:SF66 (PANTHER); PTHR24286 (PANTHER); IPR001128 (SUPERFAMILY)
PK11463.1	gibberellin 20 oxidase 1	1018	20	1.8e-83	0.872	3	F:dioxygenase activity; F:iron ion binding; P:oxidation-reduction process		IPR005123 (PFAM); IPR027443 (G3DSA:2.60.120.GENE3D); PTHR10209:SF98 (PANTHER); PTHR10209 (PANTHER); SIGNAL_PEPTIDE_N_REGION (PHOBIUS); SIGNAL_PEPTIDE_C_REGION (PHOBIUS); SIGNAL_PEPTIDE_H_REGION (PHOBIUS); SIGNAL_PEPTIDE (PHOBIUS); NON_CYTOPLASMIC_DOMAIN (PHOBIUS); IPR005123 (PROSITE_PROFILES); SSF51197 (SUPERFAMILY)
PK11545.1	probable aldehyde dehydrogenase	6156	20	4.34e-30	0.854	21	P:gluconeogenesis; P:glycolytic process; P:leucine catabolic process; P:valine catabolic process; P:proline biosynthetic process; P:isoleucine catabolic process; P:bile acid biosynthetic process; P:tryptophan metabolic process; P:lysine catabolic process; P:fatty acid metabolic process; F:aldehyde dehydrogenase (NAD) activity; P:limonene catabolic process; F:1-pyrroline-5-carboxylate dehydrogenas…	EC:1.5.1.12; EC:1.2.1.3; EC:1.2.1	Coil (COILS)
PK11633.1	GDSL esterase lipase At5g08460	378	20	8.3e-41	0.803	5	F:hydrolase activity, acting on ester bonds; F:9,9'-dicis-carotene:quinone oxidoreductase activity; P:oxidation-reduction process; P:9,9'-di-cis-zeta-carotene desaturation to 7,9,7',9'-tetra-cis-lycopene; F:7,9,9'-tricis-neurosporene:quinone oxidoreductase activity	EC:1.3.5.6	IPR013830 (G3DSA:3.40.50.GENE3D); PTHR22835:SF281 (PANTHER); PTHR22835 (PANTHER)
PK11750.1	geraniol 8-hydroxylase-like	468	20	1.39e-72	0.7815	5	F:iron ion binding; F:oxidoreductase activity, acting on paired donors, with incorporation or reduction of molecular oxygen; P:oxidation-reduction process; F:monooxygenase activity; F:heme binding		IPR001128 (G3DSA:1.10.630.GENE3D); IPR001128 (PFAM); PTHR24298:SF121 (PANTHER); PTHR24298 (PANTHER); SIGNAL_PEPTIDE_C_REGION (PHOBIUS); NON_CYTOPLASMIC_DOMAIN (PHOBIUS); SIGNAL_PEPTIDE (PHOBIUS); SIGNAL_PEPTIDE_H_REGION (PHOBIUS); SIGNAL_PEPTIDE_N_REGION (PHOBIUS); IPR001128 (SUPERFAMILY)
PK11845.1	(-)-alpha-pinene synthase-like	6489	20	2.97e-47	0.774	3	F:magnesium ion binding; P:metabolic process; F:terpene synthase activity		Coil (COILS)
PK11845.2	(-)-alpha-pinene synthase-like	6287	20	2.86e-47	0.774	3	F:magnesium ion binding; P:metabolic process; F:terpene synthase activity		Coil (COILS)
PK11845.4	(-)-alpha-pinene synthase-like	680	20	3.36e-28	0.5355	2	P:metabolic process; F:terpene synthase activity		IPR001906 (G3DSA:1.50.30.GENE3D); IPR001906 (PFAM); PTHR31225 (PANTHER); IPR008930 (SUPERFAMILY)
PK11845.5	(-)-germacrene D synthase-like isoform X2	213	20	6.32e-31	0.8305	3	F:magnesium ion binding; P:metabolic process; F:terpene synthase activity		IPR005630 (PFAM); IPR008949 (G3DSA:1.10.600.GENE3D); PTHR31225 (PANTHER); IPR008949 (SUPERFAMILY)
PK11845.6	sesquiterpene synthase	140	20	7.12e-15	0.8905	4	F:magnesium ion binding; C:cytoplasm; P:terpenoid biosynthetic process; F:terpene synthase activity		IPR005630 (PFAM); IPR008949 (G3DSA:1.10.600.GENE3D); PTHR31225 (PANTHER); PTHR31225:SF15 (PANTHER); IPR008949 (SUPERFAMILY)
PK11845.9	(-)-germacrene D synthase-like	301	20	1.02e-13	0.8075	3	F:magnesium ion binding; P:metabolic process; F:terpene synthase activity		no IPS match
PK11899.1	4-hydroxyphenylpyruvate dioxygenase	110	20	7.13e-15	0.9685	11	P:carotenoid biosynthetic process; C:chloroplast; P:L-phenylalanine metabolic process; P:tyrosine metabolic process; F:4-hydroxyphenylpyruvate dioxygenase activity; F:metal ion binding; C:mitochondrion; C:cytosol; P:plastoquinone biosynthetic process; P:oxidation-reduction process; P:vitamin E biosynthetic process	EC:1.13.11; EC:1.13.11.27	IPR029068 (G3DSA:3.10.180.GENE3D); IPR029068 (SUPERFAMILY)
PK12254.1	abscisic acid receptor PYL4	480	20	1.08e-82	0.914	8	C:nucleus; F:protein phosphatase inhibitor activity; P:abscisic acid-activated signaling pathway; P:negative regulation of catalytic activity; P:regulation of protein serine/threonine phosphatase activity; C:cytoplasm; F:abscisic acid binding; F:receptor activity		IPR019587 (PFAM); IPR023393 (G3DSA:3.30.530.GENE3D); PTHR31213 (PANTHER); PTHR31213:SF3 (PANTHER); SSF55961 (SUPERFAMILY)
PK12319.1	GDSL esterase lipase At2g30310-like	1354	20	7.57e-94	0.799	6	F:hydrolase activity, acting on ester bonds; F:9,9'-dicis-carotene:quinone oxidoreductase activity; C:membrane; P:oxidation-reduction process; P:9,9'-di-cis-zeta-carotene desaturation to 7,9,7',9'-tetra-cis-lycopene; F:7,9,9'-tricis-neurosporene:quinone oxidoreductase activity	EC:1.3.5.6	Coil (COILS); IPR013830 (G3DSA:3.40.50.GENE3D); PTHR22835:SF152 (PANTHER); PTHR22835 (PANTHER); NON_CYTOPLASMIC_DOMAIN (PHOBIUS); SIGNAL_PEPTIDE_H_REGION (PHOBIUS); SIGNAL_PEPTIDE (PHOBIUS); CYTOPLASMIC_DOMAIN (PHOBIUS); TRANSMEMBRANE (PHOBIUS); SIGNAL_PEPTIDE_C_REGION (PHOBIUS); SIGNAL_PEPTIDE_N_REGION (PHOBIUS); SignalP-noTM (SIGNALP_EUK); SignalP-TM (SIGNALP_GRAM_POSITIVE); TMhelix (TMHMM); TM…
PK12319.2	GDSL esterase lipase At2g30310-like	284	20	9.12e-24	0.852	5	F:hydrolase activity, acting on ester bonds; F:9,9'-dicis-carotene:quinone oxidoreductase activity; P:oxidation-reduction process; P:9,9'-di-cis-zeta-carotene desaturation to 7,9,7',9'-tetra-cis-lycopene; F:7,9,9'-tricis-neurosporene:quinone oxidoreductase activity	EC:1.3.5.6	IPR013830 (G3DSA:3.40.50.GENE3D); PTHR22835:SF152 (PANTHER); PTHR22835 (PANTHER)
PK12321.1	GDSL esterase lipase At2g42990-like	261	20	1.53e-33	0.8635	5	F:hydrolase activity, acting on ester bonds; F:9,9'-dicis-carotene:quinone oxidoreductase activity; P:oxidation-reduction process; P:9,9'-di-cis-zeta-carotene desaturation to 7,9,7',9'-tetra-cis-lycopene; F:7,9,9'-tricis-neurosporene:quinone oxidoreductase activity	EC:1.3.5.6	IPR013830 (G3DSA:3.40.50.GENE3D); PTHR22835 (PANTHER); PTHR22835:SF276 (PANTHER)
PK12475.1	Gibberellin 2-beta-dioxygenase	1531	20	1.27e-108	0.881	4	F:iron ion binding; F:gibberellin 3-beta-dioxygenase activity; P:oxidation-reduction process; P:diterpenoid biosynthetic process	EC:1.14.11.15; EC:1.14.11	IPR026992 (PFAM); IPR027443 (G3DSA:2.60.120.GENE3D); PTHR10209:SF171 (PANTHER); PTHR10209 (PANTHER); SSF51197 (SUPERFAMILY)
PK12475.2	gibberellin 2- partial	194	20	3.51e-32	0.9205	5	F:iron ion binding; P:gibberellin catabolic process; P:oxidation-reduction process; P:response to light stimulus; F:C-19 gibberellin 2-beta-dioxygenase activity	EC:1.14.11; EC:1.14.11.13	IPR027443 (G3DSA:2.60.120.GENE3D); PTHR10209:SF171 (PANTHER); PTHR10209 (PANTHER); SSF51197 (SUPERFAMILY)
PK12487.1	hydroxymethylglutaryl- reductase	3434	20	3.46e-163	0.838	11	C:peroxisomal membrane; C:endoplasmic reticulum membrane; C:plastid membrane; F:NADP binding; C:mitochondrial membrane; C:integral component of membrane; P:coenzyme A metabolic process; P:oxidation-reduction process; P:isoprenoid biosynthetic process; F:hydroxymethylglutaryl-CoA reductase (NADPH) activity; P:sterol biosynthetic process	EC:1.1.1.34	IPR002202 (PRINTS); IPR009023 (G3DSA:3.30.70.GENE3D); IPR002202 (PFAM); IPR023074 (G3DSA:3.90.770.GENE3D); IPR002202 (PANTHER); PTHR10572:SF9 (PANTHER); CYTOPLASMIC_DOMAIN (PHOBIUS); TRANSMEMBRANE (PHOBIUS); CYTOPLASMIC_DOMAIN (PHOBIUS); TRANSMEMBRANE (PHOBIUS); NON_CYTOPLASMIC_DOMAIN (PHOBIUS); NON_CYTOPLASMIC_DOMAIN (PHOBIUS); TRANSMEMBRANE (PHOBIUS); IPR002202 (PROSITE_PROFILES); IPR009023 (SU…
PK12681.1	GDSL esterase lipase At5g08460	274	20	5.9e-32	0.9455	6	F:9,9'-dicis-carotene:quinone oxidoreductase activity; P:oxidation-reduction process; C:extracellular region; P:9,9'-di-cis-zeta-carotene desaturation to 7,9,7',9'-tetra-cis-lycopene; F:carboxylic ester hydrolase activity; F:7,9,9'-tricis-neurosporene:quinone oxidoreductase activity	EC:1.3.5.6; EC:3.1.1.1	IPR013830 (G3DSA:3.40.50.GENE3D); PTHR22835 (PANTHER); PTHR22835:SF281 (PANTHER)
PK12781.2	Pleiotropic drug resistance 1	391	20	1.03e-42	0.982	7	F:ATPase activity; F:ATP binding; P:lead ion transport; C:integral component of membrane; P:terpenoid transport; P:abscisic acid transport; C:plasma membrane	EC:3.6.1; EC:3.6.1.3; EC:3.6.1.15	no IPS match
PK12935.1	probable WRKY transcription factor 27	571	20	2.79e-40	0.88	11	C:nucleus; C:transcription factor complex; P:response to gibberellin; F:transcription factor activity, sequence-specific DNA binding; F:protein binding; P:nitric oxide mediated signal transduction; P:negative regulation of transcription, DNA-templated; F:transcription regulatory region DNA binding; F:sequence-specific DNA binding; P:regulation of transcription, DNA-templated; P:defense response t…		IPR003657 (SMART); IPR003657 (PFAM); IPR003657 (G3DSA:2.20.25.GENE3D); PTHR32096:SF22 (PANTHER); PTHR32096 (PANTHER); CYTOPLASMIC_DOMAIN (PHOBIUS); NON_CYTOPLASMIC_DOMAIN (PHOBIUS); TRANSMEMBRANE (PHOBIUS); IPR003657 (PROSITE_PROFILES); IPR003657 (SUPERFAMILY); TMhelix (TMHMM)
PK12996.1	carotenoid cleavage dioxygenase chloroplastic	2054	20	3.4e-75	0.6135	2	F:oxidoreductase activity, acting on single donors with incorporation of molecular oxygen, incorporation of two atoms of oxygen; P:oxidation-reduction process	EC:1.13.11	IPR004294 (PFAM); PTHR10543:SF36 (PANTHER); IPR004294 (PANTHER)
PK12996.2	carotenoid cleavage dioxygenase chloroplastic	503	20	3.55e-36	0.943	2	F:oxidoreductase activity, acting on single donors with incorporation of molecular oxygen, incorporation of two atoms of oxygen; P:oxidation-reduction process	EC:1.13.11	no IPS match
PK13259.1	(+)-neomenthol dehydrogenase-like	502	20	1.47e-13	0.662				IPR016040 (G3DSA:3.40.50.GENE3D)
PK13356.1	Peroxisomal fatty acid beta-oxidation multifunctional AIM1	140	20	1.6e-18	0.8395	24	F:3-hydroxyacyl-CoA dehydratase activity; P:jasmonic acid biosynthetic process; F:3-hydroxybutyryl-CoA epimerase activity; P:leucine catabolic process; P:valine catabolic process; P:isoleucine catabolic process; F:enoyl-CoA hydratase activity; P:fatty acid biosynthetic process; P:tryptophan metabolic process; P:lysine catabolic process; F:microtubule binding; P:limonene catabolic process; C:perox…	EC:4.2.1; EC:1.1.1.35; EC:4.2.1.17; EC:5.1.2.3	no IPS match
PK13578.1	abscisic acid 8 -hydroxylase 4	363	20	6.26e-21	0.8215	9	F:(+)-abscisic acid 8'-hydroxylase activity; F:iron ion binding; P:multicellular organism development; C:integral component of membrane; P:brassinosteroid biosynthetic process; P:oxidation-reduction process; P:sterol metabolic process; P:brassinosteroid homeostasis; F:heme binding	EC:1.14.13.93; EC:1.14.13	no IPS match
PK13726.1	4-hydroxy-3-methylbut-2-enyl diphosphate chloroplastic	2509	20	3.93e-138	0.7725	5	P:dimethylallyl diphosphate biosynthetic process; F:metal ion binding; P:isopentenyl diphosphate biosynthetic process, methylerythritol 4-phosphate pathway; P:oxidation-reduction process; F:4-hydroxy-3-methylbut-2-en-1-yl diphosphate reductase activity	EC:1.17.1; EC:1.17.1.2	PTHR31619 (PANTHER)
PK13902.1	GDSL esterase lipase At4g16230-like	294	20	9.5e-31	0.832	12	F:peroxidase activity; F:hydrolase activity, acting on ester bonds; F:9,9'-dicis-carotene:quinone oxidoreductase activity; P:response to oxidative stress; F:metal ion binding; P:obsolete peroxidase reaction; C:integral component of membrane; P:cellular oxidant detoxification; P:oxidation-reduction process; P:9,9'-di-cis-zeta-carotene desaturation to 7,9,7',9'-tetra-cis-lycopene; F:7,9,9'-tricis-n…	EC:1.3.5.6; EC:1.11.1.7	IPR013830 (G3DSA:3.40.50.GENE3D); PTHR22835:SF153 (PANTHER); PTHR22835 (PANTHER)
PK13902.4	GDSL esterase lipase At4g16230-like	337	20	1.64e-30	0.832	12	F:peroxidase activity; F:hydrolase activity, acting on ester bonds; F:9,9'-dicis-carotene:quinone oxidoreductase activity; P:response to oxidative stress; F:metal ion binding; P:obsolete peroxidase reaction; C:integral component of membrane; P:cellular oxidant detoxification; P:oxidation-reduction process; P:9,9'-di-cis-zeta-carotene desaturation to 7,9,7',9'-tetra-cis-lycopene; F:7,9,9'-tricis-n…	EC:1.3.5.6; EC:1.11.1.7	IPR013830 (G3DSA:3.40.50.GENE3D); PTHR22835:SF153 (PANTHER); PTHR22835 (PANTHER)
PK13902.5	GDSL esterase lipase At4g16230-like	294	20	9.5e-31	0.832	12	F:peroxidase activity; F:hydrolase activity, acting on ester bonds; F:9,9'-dicis-carotene:quinone oxidoreductase activity; P:response to oxidative stress; F:metal ion binding; P:obsolete peroxidase reaction; C:integral component of membrane; P:cellular oxidant detoxification; P:oxidation-reduction process; P:9,9'-di-cis-zeta-carotene desaturation to 7,9,7',9'-tetra-cis-lycopene; F:7,9,9'-tricis-n…	EC:1.3.5.6; EC:1.11.1.7	IPR013830 (G3DSA:3.40.50.GENE3D); PTHR22835:SF153 (PANTHER); PTHR22835 (PANTHER)
PK13978.1	ABSCISIC ACID-INSENSITIVE 5 7	691	20	7.93e-53	0.6585	5	F:transcription factor activity, sequence-specific DNA binding; P:abscisic acid-activated signaling pathway; P:response to abscisic acid; P:regulation of transcription, DNA-templated; F:sequence-specific DNA binding		PTHR22952:SF158 (PANTHER); PTHR22952 (PANTHER)
PK13978.2	ABSCISIC ACID-INSENSITIVE 5 7	501	20	1.95e-38	0.645	5	F:transcription factor activity, sequence-specific DNA binding; P:abscisic acid-activated signaling pathway; P:response to abscisic acid; P:regulation of transcription, DNA-templated; F:sequence-specific DNA binding		PTHR22952 (PANTHER); PTHR22952:SF158 (PANTHER)
PK14069.1	beta-amyrin synthase	4296	20	2.86e-66	0.746	2	F:beta-amyrin synthase activity; P:pentacyclic triterpenoid biosynthetic process	EC:5.4.99	TMhelix (TMHMM)
PK14219.1	Geranylgeranyl transferase type-1 subunit beta	3878	20	7.34e-33	0.45	8	C:CAAX-protein geranylgeranyltransferase complex; P:response to abscisic acid; F:catalytic activity; P:protein geranylgeranylation; F:transferase activity; F:CAAX-protein geranylgeranyltransferase activity; P:response to auxin; P:response to water deprivation		SIGNAL_PEPTIDE_H_REGION (PHOBIUS); NON_CYTOPLASMIC_DOMAIN (PHOBIUS); SIGNAL_PEPTIDE (PHOBIUS); SIGNAL_PEPTIDE_N_REGION (PHOBIUS); SIGNAL_PEPTIDE_C_REGION (PHOBIUS)
PK14219.2	Geranylgeranyl transferase type-1 subunit beta	272	20	3.55e-19	0.5735	8	C:CAAX-protein geranylgeranyltransferase complex; P:response to abscisic acid; F:catalytic activity; P:protein geranylgeranylation; F:transferase activity; F:CAAX-protein geranylgeranyltransferase activity; P:response to auxin; P:response to water deprivation		no IPS match
PK14474.1	(+)-delta-cadinene synthase isozyme C2	2996	20	2.29e-139	0.7285	3	F:magnesium ion binding; P:metabolic process; F:terpene synthase activity		IPR005630 (PFAM); IPR001906 (G3DSA:1.50.30.GENE3D); IPR001906 (PFAM); PTHR31225:SF15 (PANTHER); PTHR31225 (PANTHER); IPR008930 (SUPERFAMILY); IPR008949 (SUPERFAMILY)
PK14474.2	(-)-alpha-pinene synthase-like	176	20	2.68e-19	0.772	3	F:magnesium ion binding; P:metabolic process; F:terpene synthase activity		IPR001906 (G3DSA:1.50.30.GENE3D); IPR001906 (PFAM); PTHR31225:SF15 (PANTHER); PTHR31225 (PANTHER); IPR008930 (SUPERFAMILY)
PK14609.1	Gibberellin receptor GID1C	1443	20	0	0.904	2	P:metabolic process; F:hydrolase activity		IPR029058 (G3DSA:3.40.50.GENE3D); IPR013094 (PFAM); PTHR23024 (PANTHER); PTHR23024:SF227 (PANTHER); IPR002168 (PROSITE_PATTERNS); IPR033140 (PROSITE_PATTERNS); IPR029058 (SUPERFAMILY)
PK14609.2	Gibberellin receptor GID1C	457	20	1.21e-68	0.869	2	P:metabolic process; F:hydrolase activity		IPR002018 (PFAM); IPR029058 (G3DSA:3.40.50.GENE3D); PTHR23024 (PANTHER); PTHR23024:SF227 (PANTHER); IPR002168 (PROSITE_PATTERNS); IPR029058 (SUPERFAMILY)
PK14667.1	abscisic acid receptor PYL2	451	20	3.06e-35	0.716	7	C:nucleus; F:protein phosphatase inhibitor activity; P:abscisic acid-activated signaling pathway; P:regulation of protein serine/threonine phosphatase activity; C:cytoplasm; F:abscisic acid binding; F:receptor activity		IPR023393 (G3DSA:3.30.530.GENE3D); PTHR31213 (PANTHER); PTHR31213 (PANTHER); PTHR31213:SF7 (PANTHER); SSF55961 (SUPERFAMILY)
PK14711.1	Myrcene synthase	959	20	1.67e-08	0.8825	3	F:magnesium ion binding; P:metabolic process; F:terpene synthase activity		no IPS match
PK14876.1	pleiotropic drug resistance 1-like	178	20	1.15e-28	0.879	8	F:ATP binding; F:ATPase activity, coupled to transmembrane movement of substances; P:transmembrane transport; P:lead ion transport; C:integral component of membrane; P:terpenoid transport; P:abscisic acid transport; C:plasma membrane	EC:3.6.1; EC:3.6.1.3; EC:3.6.1.15	IPR013525 (PFAM); PTHR19241 (PANTHER); PTHR19241:SF219 (PANTHER); TRANSMEMBRANE (PHOBIUS); NON_CYTOPLASMIC_DOMAIN (PHOBIUS); CYTOPLASMIC_DOMAIN (PHOBIUS); TMhelix (TMHMM)
PK15003.1	probable 2-oxoglutarate-dependent dioxygenase AOP1	607	20	6.98e-42	0.898	4	F:iron ion binding; F:gibberellin 3-beta-dioxygenase activity; P:oxidation-reduction process; P:diterpenoid biosynthetic process	EC:1.14.11.15; EC:1.14.11	IPR027443 (G3DSA:2.60.120.GENE3D); PTHR10209:SF211 (PANTHER); PTHR10209 (PANTHER); SSF51197 (SUPERFAMILY)
PK15003.2	probable 2-oxoglutarate-dependent dioxygenase AOP1	130	20	1.2e-20	0.9665	4	F:iron ion binding; F:gibberellin 3-beta-dioxygenase activity; P:oxidation-reduction process; P:diterpenoid biosynthetic process	EC:1.14.11.15; EC:1.14.11	IPR027443 (G3DSA:2.60.120.GENE3D); PTHR10209 (PANTHER); PTHR10209:SF211 (PANTHER); SSF51197 (SUPERFAMILY)
PK15088.2	GDSL esterase lipase 7-like	151	20	3.39e-09	0.739	5	F:hydrolase activity, acting on ester bonds; F:9,9'-dicis-carotene:quinone oxidoreductase activity; P:oxidation-reduction process; P:9,9'-di-cis-zeta-carotene desaturation to 7,9,7',9'-tetra-cis-lycopene; F:7,9,9'-tricis-neurosporene:quinone oxidoreductase activity	EC:1.3.5.6	no IPS match
PK15343.1	heavy metal-associated isoprenylated plant 3-like	488	3	1.42e-12	0.7667	2	F:metal ion binding; P:metal ion transport		PTHR22814 (PANTHER); PTHR22814:SF111 (PANTHER); PTHR22814:SF111 (PANTHER); PTHR22814 (PANTHER)
PK15487.1	STRICTOSIDINE SYNTHASE-LIKE 10-like	1848	20	2.76e-55	0.6595	3	F:strictosidine synthase activity; P:indole biosynthetic process; P:terpenoid biosynthetic process	EC:4.3.3.2	IPR011042 (G3DSA:2.120.10.GENE3D); IPR018119 (PFAM); IPR004141 (PANTHER); PTHR10426:SF33 (PANTHER); SSF63829 (SUPERFAMILY)
PK15487.2	STRICTOSIDINE SYNTHASE-LIKE 10-like	200	20	4.58e-28	0.7995	10	F:strictosidine synthase activity; C:chloroplast; C:plasmodesma; C:endoplasmic reticulum; P:indole biosynthetic process; C:plant-type cell wall; C:vacuole; P:terpenoid biosynthetic process; C:plasma membrane; P:alkaloid biosynthetic process	EC:4.3.3.2	IPR018119 (PFAM); IPR011042 (G3DSA:2.120.10.GENE3D); IPR004141 (PANTHER); PTHR10426:SF22 (PANTHER); SSF63829 (SUPERFAMILY)
PK15494.1	heavy metal-associated isoprenylated plant 26	439	20	3.92e-55	0.918	4	P:cellular transition metal ion homeostasis; F:transition metal ion binding; C:cytoplasm; P:metal ion transport		G3DSA:3.30.70.100 (GENE3D); PTHR22814:SF84 (PANTHER); PTHR22814 (PANTHER)
PK15599.2	pleiotropic drug resistance 1-like	261	20	1.55e-18	0.895	8	F:ATP binding; F:ATPase activity, coupled to transmembrane movement of substances; P:transmembrane transport; P:lead ion transport; C:integral component of membrane; P:terpenoid transport; P:abscisic acid transport; C:plasma membrane	EC:3.6.1; EC:3.6.1.3; EC:3.6.1.15	no IPS match
PK15694.1	GDSL esterase lipase	204	20	9.84e-32	0.893	6	F:hydrolase activity, acting on ester bonds; F:9,9'-dicis-carotene:quinone oxidoreductase activity; C:integral component of membrane; P:oxidation-reduction process; P:9,9'-di-cis-zeta-carotene desaturation to 7,9,7',9'-tetra-cis-lycopene; F:7,9,9'-tricis-neurosporene:quinone oxidoreductase activity	EC:1.3.5.6	IPR013830 (G3DSA:3.40.50.GENE3D); PTHR22835:SF120 (PANTHER); PTHR22835 (PANTHER)
PK15856.1	capsanthin capsorubin chromoplastic-like	1830	20	0	0.8595	6	C:chromoplast; P:carotenoid biosynthetic process; F:oxidoreductase activity, acting on paired donors, with incorporation or reduction of molecular oxygen; F:capsorubin synthase activity; P:oxidation-reduction process; F:capsanthin synthase activity	EC:5.3.99.8	PF05834 (PFAM); IPR010108 (TIGRFAM); IPR023753 (G3DSA:3.50.50.GENE3D); PTHR13789 (PANTHER); PTHR13789:SF203 (PANTHER); IPR023753 (SUPERFAMILY)
PK15935.1	heterodimeric geranylgeranyl pyrophosphate synthase small chloroplastic-like	1112	20	3.25e-88	0.643	3	F:dimethylallyltranstransferase activity; P:isoprenoid biosynthetic process; F:transferase activity		Coil (COILS); IPR008949 (G3DSA:1.10.600.GENE3D); PTHR12001:SF57 (PANTHER); PTHR12001 (PANTHER); IPR008949 (SUPERFAMILY)
PK15955.1	9-cis-epoxycarotenoid dioxygenase chloroplastic-like	2382	20	0	0.8515	2	F:oxidoreductase activity, acting on single donors with incorporation of molecular oxygen, incorporation of two atoms of oxygen; P:oxidation-reduction process	EC:1.13.11	IPR004294 (PFAM); PTHR10543:SF26 (PANTHER); IPR004294 (PANTHER)
PK16122.1	probable 1-deoxy-D-xylulose-5-phosphate chloroplastic	1969	20	6.71e-50	0.997	3	F:1-deoxy-D-xylulose-5-phosphate synthase activity; P:steroid biosynthetic process; P:terpenoid biosynthetic process	EC:2.2.1.7	TRANSMEMBRANE (PHOBIUS); CYTOPLASMIC_DOMAIN (PHOBIUS); NON_CYTOPLASMIC_DOMAIN (PHOBIUS); TMhelix (TMHMM)
PK16378.1	tRNA dimethylallyltransferase 2	4640	20	1.47e-31	0.9145	8	P:cytokinin biosynthetic process; F:ATP binding; P:tRNA processing; F:dimethylallyltranstransferase activity; C:cytosol; P:steroid biosynthetic process; F:AMP dimethylallyltransferase activity; P:terpenoid biosynthetic process	EC:2.5.1; EC:2.5.1.27; EC:2.5.1.1	IPR002648 (PFAM); IPR027417 (G3DSA:3.40.50.GENE3D); IPR027417 (G3DSA:3.40.50.GENE3D); PTHR11088 (PANTHER); PTHR11088:SF26 (PANTHER); CYTOPLASMIC_DOMAIN (PHOBIUS); TRANSMEMBRANE (PHOBIUS); NON_CYTOPLASMIC_DOMAIN (PHOBIUS); IPR027417 (SUPERFAMILY); TMhelix (TMHMM)
PK16499.1	beta-carotene isomerase chloroplastic	360	20	6.35e-13	0.903				PTHR33591 (PANTHER)
PK16512.1	carotenoid 9,10(9 ,10 )-cleavage dioxygenase 1	1289	20	2.51e-58	0.679	6	F:oxidoreductase activity, acting on single donors with incorporation of molecular oxygen, incorporation of two atoms of oxygen; C:intracellular membrane-bounded organelle; C:membrane; P:isoprenoid catabolic process; P:oxidation-reduction process; C:cytoplasmic part	EC:1.13.11	IPR004294 (PFAM); PTHR10543:SF37 (PANTHER); IPR004294 (PANTHER); SIGNAL_PEPTIDE_C_REGION (PHOBIUS); SIGNAL_PEPTIDE_N_REGION (PHOBIUS); SIGNAL_PEPTIDE_H_REGION (PHOBIUS); SIGNAL_PEPTIDE (PHOBIUS); NON_CYTOPLASMIC_DOMAIN (PHOBIUS); SignalP-noTM (SIGNALP_EUK)
PK16614.1	heterodimeric geranylgeranyl pyrophosphate synthase small chloroplastic-like	880	20	1.54e-41	0.897	5	C:chloroplast; F:2-alkenal reductase [NAD(P)] activity; P:oxidation-reduction process; P:isoprenoid biosynthetic process; F:transferase activity	EC:1.3.1.74	IPR008949 (G3DSA:1.10.600.GENE3D); PTHR12001:SF41 (PANTHER); PTHR12001 (PANTHER); NON_CYTOPLASMIC_DOMAIN (PHOBIUS); SIGNAL_PEPTIDE_N_REGION (PHOBIUS); SIGNAL_PEPTIDE_C_REGION (PHOBIUS); SIGNAL_PEPTIDE_H_REGION (PHOBIUS); SIGNAL_PEPTIDE (PHOBIUS); IPR008949 (SUPERFAMILY)
PK16771.1	beta-amyrin 28-oxidase-like	427	20	2.23e-52	0.814	10	F:iron ion binding; F:oxidoreductase activity, acting on paired donors, with incorporation or reduction of molecular oxygen; P:multicellular organism development; C:membrane; P:brassinosteroid biosynthetic process; P:oxidation-reduction process; F:monooxygenase activity; P:sterol metabolic process; P:brassinosteroid homeostasis; F:heme binding		IPR001128 (G3DSA:1.10.630.GENE3D); PTHR24286 (PANTHER); PTHR24286:SF88 (PANTHER)
PK16771.2	beta-amyrin 28-oxidase-like	248	20	2.79e-35	0.828	10	F:iron ion binding; F:oxidoreductase activity, acting on paired donors, with incorporation or reduction of molecular oxygen; P:multicellular organism development; C:integral component of membrane; P:brassinosteroid biosynthetic process; P:oxidation-reduction process; F:monooxygenase activity; P:sterol metabolic process; P:brassinosteroid homeostasis; F:heme binding		PTHR24286:SF88 (PANTHER); PTHR24286 (PANTHER)
PK16874.1	gibberellin-regulated 14 isoform X2	364	20	3.02e-24	0.8085	5	P:activation of MAPKK activity; F:MAP kinase kinase kinase activity; P:transmembrane receptor protein serine/threonine kinase signaling pathway; P:serine family amino acid metabolic process; C:intracellular	EC:2.7.11.25; EC:2.7.11	IPR003854 (PFAM); PTHR23201 (PANTHER); PTHR23201:SF18 (PANTHER); SignalP-TM (SIGNALP_GRAM_POSITIVE)
PK17209.1	(+)-neomenthol dehydrogenase-like isoform X2	2112	20	1.41e-97	0.736				IPR002347 (PRINTS); IPR016040 (G3DSA:3.40.50.GENE3D); IPR002347 (PANTHER); PTHR24322:SF358 (PANTHER); IPR016040 (SUPERFAMILY)
PK17209.2	(+)-neomenthol dehydrogenase-like isoform X1	891	20	1.03e-24	0.8355				IPR002347 (PFAM); IPR016040 (G3DSA:3.40.50.GENE3D); PTHR24322:SF442 (PANTHER); IPR002347 (PANTHER); CYTOPLASMIC_DOMAIN (PHOBIUS); NON_CYTOPLASMIC_DOMAIN (PHOBIUS); TRANSMEMBRANE (PHOBIUS); IPR016040 (SUPERFAMILY); TMhelix (TMHMM); TMhelix (TMHMM)
PK17314.1	carotenoid 9,10(9 ,10 )-cleavage dioxygenase 1-like	2657	20	1.37e-164	0.528	2	F:oxidoreductase activity, acting on single donors with incorporation of molecular oxygen, incorporation of two atoms of oxygen; P:oxidation-reduction process	EC:1.13.11	IPR004294 (PFAM); IPR004294 (PANTHER); PTHR10543:SF30 (PANTHER)
PK17314.2	carotenoid 9,10(9 ,10 )-cleavage dioxygenase 1-like	2657	20	1.37e-164	0.528	2	F:oxidoreductase activity, acting on single donors with incorporation of molecular oxygen, incorporation of two atoms of oxygen; P:oxidation-reduction process	EC:1.13.11	IPR004294 (PFAM); IPR004294 (PANTHER); PTHR10543:SF30 (PANTHER)
PK17495.1	farnesyl diphosphate synthase	2582	20	3.85e-127	0.676	2	F:prenyltransferase activity; P:isoprenoid biosynthetic process	EC:2.5.1	IPR000092 (PFAM); IPR008949 (G3DSA:1.10.600.GENE3D); PTHR11525 (PANTHER); PTHR11525:SF5 (PANTHER); CYTOPLASMIC_DOMAIN (PHOBIUS); NON_CYTOPLASMIC_DOMAIN (PHOBIUS); TRANSMEMBRANE (PHOBIUS); NON_CYTOPLASMIC_DOMAIN (PHOBIUS); CYTOPLASMIC_DOMAIN (PHOBIUS); TRANSMEMBRANE (PHOBIUS); TRANSMEMBRANE (PHOBIUS); TMhelix (TMHMM); TMhelix (TMHMM)
PK17782.1	(+)-neomenthol dehydrogenase-like isoform X2	618	20	7.21e-65	0.877	4	C:cytoplasm; F:oxidoreductase activity; P:oxidation-reduction process; C:plant-type cell wall		IPR002347 (PRINTS); IPR002347 (PFAM); IPR016040 (G3DSA:3.40.50.GENE3D); PTHR24322:SF442 (PANTHER); IPR002347 (PANTHER); IPR016040 (SUPERFAMILY)
PK17782.2	(+)-neomenthol dehydrogenase-like isoform X2	389	20	3.79e-66	0.877	4	C:cytoplasm; F:oxidoreductase activity; P:oxidation-reduction process; C:plant-type cell wall		IPR002347 (PRINTS); IPR016040 (G3DSA:3.40.50.GENE3D); IPR002347 (PFAM); PTHR24322:SF442 (PANTHER); IPR002347 (PANTHER); IPR016040 (SUPERFAMILY)
PK17874.1	beta-amyrin synthase-like	107	20	7.13e-13	0.9395	1	F:intramolecular transferase activity		IPR008930 (G3DSA:1.50.10.GENE3D)
PK17925.1	terpene synthase 10-like	2248	20	2.2e-36	0.7775	5	F:magnesium ion binding; C:chloroplast; F:(4S)-limonene synthase activity; P:alpha-pinene biosynthetic process; P:monoterpenoid biosynthetic process	EC:4.2.3.16	Coil (COILS)
PK18229.1	abscisic acid 8 -hydroxylase 1-like	886	20	2.06e-60	0.8015	6	F:iron ion binding; F:oxidoreductase activity, acting on paired donors, with incorporation or reduction of molecular oxygen; C:integral component of membrane; P:oxidation-reduction process; F:monooxygenase activity; F:heme binding		no IPS match
PK18250.2	squalene synthase 2	1284	20	1.68e-34	0.89	5	C:integral component of membrane; P:steroid biosynthetic process; F:farnesyl-diphosphate farnesyltransferase activity; P:terpenoid biosynthetic process; F:squalene synthase activity	EC:2.5.1; EC:2.5.1.29; EC:2.5.1.21	IPR008949 (G3DSA:1.10.600.GENE3D); PTHR11626:SF2 (PANTHER); PTHR11626 (PANTHER); IPR008949 (SUPERFAMILY)
PK18415.1	gibberellin 20-oxidase family	244	20	3.48e-49	0.915	4	F:iron ion binding; F:gibberellin 3-beta-dioxygenase activity; P:oxidation-reduction process; P:diterpenoid biosynthetic process	EC:1.14.11.15; EC:1.14.11	IPR027443 (G3DSA:2.60.120.GENE3D); PTHR10209:SF129 (PANTHER); PTHR10209 (PANTHER); SSF51197 (SUPERFAMILY)
PK18516.2	GDSL esterase lipase 1-like	314	20	1.47e-20	0.844	9	F:ATP binding; F:9,9'-dicis-carotene:quinone oxidoreductase activity; P:lipid catabolic process; F:protein kinase activity; F:lipase activity; P:oxidation-reduction process; P:protein phosphorylation; P:9,9'-di-cis-zeta-carotene desaturation to 7,9,7',9'-tetra-cis-lycopene; F:7,9,9'-tricis-neurosporene:quinone oxidoreductase activity	EC:1.3.5.6; EC:3.1.1	IPR013830 (G3DSA:3.40.50.GENE3D); PTHR22835 (PANTHER); PTHR22835:SF262 (PANTHER)
PK18669.1	zinc finger CCCH domain-containing 49-like	858	20	8.24e-54	0.978	10	F:nucleotide binding; F:U6 snRNA binding; F:pre-mRNA binding; P:response to gibberellin; F:metal ion binding; C:U2-type catalytic step 1 spliceosome; C:U2-type catalytic step 2 spliceosome; C:Prp19 complex; P:spliceosomal snRNP assembly; P:C3HC4-type RING finger domain-mediated complex assembly		PTHR14089 (PANTHER)
PK18859.2	beta-carotene isomerase chloroplastic	2589	20	7.01e-48	0.5545				no IPS match
PK18859.3	beta-carotene isomerase chloroplastic	1593	20	2.02e-49	0.556				PTHR33591 (PANTHER); PTHR33591:SF2 (PANTHER)
PK19068.1	squalene monooxygenase-like	3249	20	3.13e-149	0.804	7	F:squalene monooxygenase activity; F:flavin adenine dinucleotide binding; C:integral component of membrane; P:oxidation-reduction process; P:terpenoid biosynthetic process; P:sterol biosynthetic process; P:response to water deprivation	EC:1.14.13.132; EC:1.14.13	IPR023753 (G3DSA:3.50.50.GENE3D); IPR013698 (PFAM); PTHR10835 (PANTHER); IPR023753 (SUPERFAMILY)
PK19068.2	squalene monooxygenase-like	2896	20	2.71e-149	0.8035	7	F:squalene monooxygenase activity; F:flavin adenine dinucleotide binding; C:integral component of membrane; P:oxidation-reduction process; P:terpenoid biosynthetic process; P:sterol biosynthetic process; P:response to water deprivation	EC:1.14.13.132; EC:1.14.13	IPR023753 (G3DSA:3.50.50.GENE3D); IPR013698 (PFAM); PTHR10835 (PANTHER); IPR023753 (SUPERFAMILY)
PK19074.1	4-diphosphocytidyl-2-C-methyl-D-erythritol chloroplastic	3950	20	5.09e-59	0.5495	4	F:ATP binding; F:4-(cytidine 5'-diphospho)-2-C-methyl-D-erythritol kinase activity; P:steroid biosynthetic process; P:terpenoid biosynthetic process	EC:2.7.1.148	IPR006204 (PFAM); IPR014721 (G3DSA:3.30.230.GENE3D); PTHR20861 (PANTHER); IPR004424 (PTHR20861:PANTHER); IPR020568 (SUPERFAMILY)
PK19539.1	beta-carotene hydroxylase	191	7	3.79e-05	0.9586	5	F:iron ion binding; F:oxidoreductase activity; C:integral component of membrane; P:oxidation-reduction process; P:fatty acid biosynthetic process		no IPS match
PK19814.1	squalene monooxygenase	3832	20	6.98e-106	0.9685	8	F:squalene monooxygenase activity; F:flavin adenine dinucleotide binding; C:integral component of membrane; C:cytoplasmic, membrane-bounded vesicle; P:oxidation-reduction process; P:steroid biosynthetic process; P:terpenoid biosynthetic process; C:plastid	EC:1.14.13.132; EC:1.14.13	IPR023753 (G3DSA:3.50.50.GENE3D); NON_CYTOPLASMIC_DOMAIN (PHOBIUS); CYTOPLASMIC_DOMAIN (PHOBIUS); NON_CYTOPLASMIC_DOMAIN (PHOBIUS); TRANSMEMBRANE (PHOBIUS); TRANSMEMBRANE (PHOBIUS); TMhelix (TMHMM); TMhelix (TMHMM)
PK19935.1	heavy metal-associated isoprenylated plant 26	1310	20	8.26e-54	0.9275	4	P:cellular transition metal ion homeostasis; F:transition metal ion binding; C:cytoplasm; P:metal ion transport		CYTOPLASMIC_DOMAIN (PHOBIUS); TRANSMEMBRANE (PHOBIUS); NON_CYTOPLASMIC_DOMAIN (PHOBIUS); TMhelix (TMHMM)
PK19994.1	Beta-amyrin synthase	589	20	5.56e-12	0.927	1	F:intramolecular transferase activity		TRANSMEMBRANE (PHOBIUS); CYTOPLASMIC_DOMAIN (PHOBIUS); NON_CYTOPLASMIC_DOMAIN (PHOBIUS); TMhelix (TMHMM)
PK20231.1	STRICTOSIDINE SYNTHASE-LIKE 5-like	488	20	1.83e-33	0.816	6	F:hydrolase activity, acting on ester bonds; F:strictosidine synthase activity; C:integral component of membrane; C:endoplasmic reticulum; P:indole biosynthetic process; P:terpenoid biosynthetic process	EC:4.3.3.2	IPR004141 (PANTHER); PTHR10426:SF4 (PANTHER)
PK20255.1	heavy metal-associated isoprenylated plant 21	422	20	6.55e-62	0.906	4	P:cellular transition metal ion homeostasis; F:transition metal ion binding; C:cytoplasm; P:metal ion transport		G3DSA:3.30.70.100 (GENE3D); PTHR22814:SF85 (PANTHER); PTHR22814 (PANTHER)
PK20311.1	probable phytol kinase chloroplastic	3124	20	2.06e-24	0.943	5	C:chloroplast; C:integral component of membrane; P:phosphorylation; P:vitamin E biosynthetic process; F:phytol kinase activity	EC:2.7.1	no IPS match
PK20521.1	abscisic acid 8 -hydroxylase 4-like	273	20	3.18e-22	0.981	11	F:(+)-abscisic acid 8'-hydroxylase activity; F:iron ion binding; P:multicellular organism development; C:integral component of membrane; P:brassinosteroid biosynthetic process; C:cytoplasmic, membrane-bounded vesicle; P:abscisic acid catabolic process; P:oxidation-reduction process; P:sterol metabolic process; P:brassinosteroid homeostasis; F:heme binding	EC:1.14.13.93; EC:1.14.13	IPR001128 (G3DSA:1.10.630.GENE3D); PTHR24286:SF86 (PANTHER); PTHR24286 (PANTHER); IPR001128 (SUPERFAMILY)
PK20541.1	carotene epsilon- chloroplastic	4249	20	3.74e-76	0.951	10	P:carotenoid biosynthetic process; F:structural constituent of ribosome; F:iron ion binding; C:chloroplast envelope; F:zeinoxanthin epsilon hydroxylase activity; P:ribosome biogenesis; P:oxidation-reduction process; C:ribosome; F:heme binding; P:translation	EC:1.14.99	IPR001128 (PFAM); IPR001128 (G3DSA:1.10.630.GENE3D); PTHR24291:SF52 (PANTHER); PTHR24291 (PANTHER); SIGNAL_PEPTIDE_C_REGION (PHOBIUS); NON_CYTOPLASMIC_DOMAIN (PHOBIUS); SIGNAL_PEPTIDE (PHOBIUS); SIGNAL_PEPTIDE_H_REGION (PHOBIUS); SIGNAL_PEPTIDE_N_REGION (PHOBIUS); SignalP-TM (SIGNALP_GRAM_POSITIVE); IPR001128 (SUPERFAMILY)
PK20574.2	beta-amyrin synthase-like	107	20	7.13e-13	0.9395	1	F:intramolecular transferase activity		IPR008930 (G3DSA:1.50.10.GENE3D)
PK20629.1	1-deoxy-D-xylulose-5-phosphate synthase	303	20	4.16e-57	0.9385	3	F:1-deoxy-D-xylulose-5-phosphate synthase activity; P:steroid biosynthetic process; P:terpenoid biosynthetic process	EC:2.2.1.7	IPR005475 (PFAM); IPR029061 (G3DSA:3.40.50.GENE3D); IPR033247 (PANTHER); PTHR11624:SF84 (PANTHER); IPR029061 (SUPERFAMILY)
PK20629.2	1-deoxy-D-xylulose-5-phosphate synthase	558	20	1.31e-76	0.933	3	F:1-deoxy-D-xylulose-5-phosphate synthase activity; P:steroid biosynthetic process; P:terpenoid biosynthetic process	EC:2.2.1.7	IPR005475 (PFAM); IPR009014 (G3DSA:3.40.50.GENE3D); IPR033248 (PFAM); IPR029061 (G3DSA:3.40.50.GENE3D); PTHR11624:SF84 (PANTHER); IPR033247 (PANTHER); IPR020826 (PROSITE_PATTERNS); IPR009014 (SUPERFAMILY); IPR029061 (SUPERFAMILY)
PK20769.1	phytol kinase	3112	20	2.42e-28	0.86	10	P:carpel development; F:nucleotidyltransferase activity; P:response to abscisic acid; F:geraniol kinase activity; F:geranylgeraniol kinase activity; C:integral component of membrane; P:phosphorylation; F:CTP:2-trans,-6-trans-farnesol kinase activity; P:farnesol metabolic process; F:kinase activity	EC:2.7.1	no IPS match
PK20879.1	zeaxanthin chloroplastic-like	2287	20	2.19e-105	0.764	4	F:FAD binding; P:secondary metabolite biosynthetic process; F:oxidoreductase activity, acting on paired donors, with incorporation or reduction of molecular oxygen, NAD(P)H as one donor, and incorporation of one atom of oxygen; P:oxidation-reduction process	EC:1.14.13	IPR023753 (G3DSA:3.50.50.GENE3D); PTHR13789:SF234 (PANTHER); PTHR13789 (PANTHER); IPR023753 (SUPERFAMILY)
PK20950.1	gibberellin 2-beta-dioxygenase 8-like	1760	20	8.69e-69	0.7355	3	F:dioxygenase activity; F:metal ion binding; P:oxidation-reduction process		IPR026992 (PFAM); IPR027443 (G3DSA:2.60.120.GENE3D); PTHR10209 (PANTHER); PTHR10209:SF177 (PANTHER); SSF51197 (SUPERFAMILY)
PK20950.2	gibberellin 2-beta-dioxygenase 8-like	473	20	5.89e-72	0.7255	3	F:dioxygenase activity; F:metal ion binding; P:oxidation-reduction process		IPR026992 (PFAM); IPR027443 (G3DSA:2.60.120.GENE3D); PTHR10209:SF177 (PANTHER); PTHR10209 (PANTHER); SSF51197 (SUPERFAMILY)
PK21164.1	(-)-germacrene D synthase	6443	20	8.78e-34	0.7205	3	F:metal ion binding; P:metabolic process; F:terpene synthase activity		Coil (COILS); IPR001906 (PFAM); IPR001906 (G3DSA:1.50.30.GENE3D); PTHR31225 (PANTHER); CYTOPLASMIC_DOMAIN (PHOBIUS); TRANSMEMBRANE (PHOBIUS); CYTOPLASMIC_DOMAIN (PHOBIUS); TRANSMEMBRANE (PHOBIUS); NON_CYTOPLASMIC_DOMAIN (PHOBIUS); IPR008930 (SUPERFAMILY); TMhelix (TMHMM); TMhelix (TMHMM)
PK21444.1	zeaxanthin chloroplastic	2387	20	4.36e-176	0.7665	5	F:FAD binding; C:membrane; P:secondary metabolite biosynthetic process; P:oxidation-reduction process; F:monooxygenase activity		IPR023753 (G3DSA:3.50.50.GENE3D); PTHR13789:SF213 (PANTHER); PTHR13789 (PANTHER); IPR023753 (SUPERFAMILY)
PK21630.1	Beta-amyrin synthase	1878	20	2.14e-25	0.8675	2	F:intramolecular transferase activity; C:integral component of membrane		IPR008930 (G3DSA:1.50.10.GENE3D); PTHR11764 (PANTHER); IPR008930 (SUPERFAMILY)
PK21659.2	GDSL esterase lipase At3g27950	397	20	1.58e-43	0.8305	6	F:hydrolase activity, acting on ester bonds; F:9,9'-dicis-carotene:quinone oxidoreductase activity; C:integral component of membrane; P:oxidation-reduction process; P:9,9'-di-cis-zeta-carotene desaturation to 7,9,7',9'-tetra-cis-lycopene; F:7,9,9'-tricis-neurosporene:quinone oxidoreductase activity	EC:1.3.5.6	no IPS match
PK21811.1	abscisic acid 8 -hydroxylase 4-like	635	20	3.95e-09	0.8675	9	F:(+)-abscisic acid 8'-hydroxylase activity; F:iron ion binding; P:multicellular organism development; C:integral component of membrane; P:brassinosteroid biosynthetic process; P:oxidation-reduction process; P:sterol metabolic process; P:brassinosteroid homeostasis; F:heme binding	EC:1.14.13.93; EC:1.14.13	CYTOPLASMIC_DOMAIN (PHOBIUS); NON_CYTOPLASMIC_DOMAIN (PHOBIUS); TRANSMEMBRANE (PHOBIUS)
PK21864.2	geraniol 8-hydroxylase-like	2799	20	2.53e-116	0.7445	6	F:iron ion binding; C:membrane; P:secondary metabolite biosynthetic process; F:oxidoreductase activity, acting on paired donors, with incorporation or reduction of molecular oxygen, NAD(P)H as one donor, and incorporation of one atom of oxygen; P:oxidation-reduction process; F:heme binding	EC:1.14.13	IPR001128 (PFAM); IPR001128 (G3DSA:1.10.630.GENE3D); PTHR24298 (PANTHER); PTHR24298:SF121 (PANTHER); NON_CYTOPLASMIC_DOMAIN (PHOBIUS); SIGNAL_PEPTIDE_C_REGION (PHOBIUS); TRANSMEMBRANE (PHOBIUS); NON_CYTOPLASMIC_DOMAIN (PHOBIUS); TRANSMEMBRANE (PHOBIUS); SIGNAL_PEPTIDE_H_REGION (PHOBIUS); CYTOPLASMIC_DOMAIN (PHOBIUS); SIGNAL_PEPTIDE (PHOBIUS); SIGNAL_PEPTIDE_N_REGION (PHOBIUS); SignalP-noTM (SIGNA…
PK21864.4	geraniol 8-hydroxylase-like	825	20	3.43e-110	0.761	6	F:iron ion binding; C:membrane; P:secondary metabolite biosynthetic process; F:oxidoreductase activity, acting on paired donors, with incorporation or reduction of molecular oxygen, NAD(P)H as one donor, and incorporation of one atom of oxygen; P:oxidation-reduction process; F:heme binding	EC:1.14.13	IPR001128 (PFAM); IPR001128 (G3DSA:1.10.630.GENE3D); PTHR24298 (PANTHER); PTHR24298:SF121 (PANTHER); CYTOPLASMIC_DOMAIN (PHOBIUS); SIGNAL_PEPTIDE_H_REGION (PHOBIUS); SIGNAL_PEPTIDE (PHOBIUS); SIGNAL_PEPTIDE_C_REGION (PHOBIUS); NON_CYTOPLASMIC_DOMAIN (PHOBIUS); TRANSMEMBRANE (PHOBIUS); SIGNAL_PEPTIDE_N_REGION (PHOBIUS); IPR001128 (SUPERFAMILY)
PK21864.5	geraniol 8-hydroxylase-like	709	20	4.05e-108	0.7605	6	F:iron ion binding; C:membrane; P:secondary metabolite biosynthetic process; F:oxidoreductase activity, acting on paired donors, with incorporation or reduction of molecular oxygen, NAD(P)H as one donor, and incorporation of one atom of oxygen; P:oxidation-reduction process; F:heme binding	EC:1.14.13	IPR001128 (G3DSA:1.10.630.GENE3D); IPR001128 (PFAM); PTHR24298 (PANTHER); PTHR24298:SF121 (PANTHER); SIGNAL_PEPTIDE_C_REGION (PHOBIUS); SIGNAL_PEPTIDE_H_REGION (PHOBIUS); NON_CYTOPLASMIC_DOMAIN (PHOBIUS); SIGNAL_PEPTIDE_N_REGION (PHOBIUS); SIGNAL_PEPTIDE (PHOBIUS); IPR001128 (SUPERFAMILY)
PK21864.6	geraniol 8-hydroxylase-like	3193	20	1.62e-77	0.8625	6	F:iron ion binding; C:membrane; P:secondary metabolite biosynthetic process; F:oxidoreductase activity, acting on paired donors, with incorporation or reduction of molecular oxygen, NAD(P)H as one donor, and incorporation of one atom of oxygen; P:oxidation-reduction process; F:heme binding	EC:1.14.13	CYTOPLASMIC_DOMAIN (PHOBIUS); NON_CYTOPLASMIC_DOMAIN (PHOBIUS); TRANSMEMBRANE (PHOBIUS)
PK21864.7	geraniol 8-hydroxylase-like	184	20	1.44e-13	0.687	6	F:iron ion binding; C:membrane; P:secondary metabolite biosynthetic process; F:oxidoreductase activity, acting on paired donors, with incorporation or reduction of molecular oxygen, NAD(P)H as one donor, and incorporation of one atom of oxygen; P:oxidation-reduction process; F:heme binding	EC:1.14.13	IPR001128 (G3DSA:1.10.630.GENE3D); PTHR24298:SF121 (PANTHER); PTHR24298 (PANTHER); SIGNAL_PEPTIDE_N_REGION (PHOBIUS); SIGNAL_PEPTIDE_H_REGION (PHOBIUS); NON_CYTOPLASMIC_DOMAIN (PHOBIUS); SIGNAL_PEPTIDE_C_REGION (PHOBIUS); SIGNAL_PEPTIDE (PHOBIUS); SignalP-noTM (SIGNALP_EUK); IPR001128 (SUPERFAMILY); TMhelix (TMHMM)
PK21960.1	abscisic acid receptor PYL9	904	20	2.31e-38	0.9855	8	C:nucleus; F:protein phosphatase inhibitor activity; P:abscisic acid-activated signaling pathway; P:negative regulation of catalytic activity; P:regulation of protein serine/threonine phosphatase activity; C:cytoplasm; F:abscisic acid binding; F:receptor activity		IPR023393 (G3DSA:3.30.530.GENE3D); PTHR31213:SF4 (PANTHER); PTHR31213 (PANTHER)
PK22044.1	heavy metal-associated isoprenylated plant 26-like	1091	20	9.71e-27	0.5025	2	F:metal ion binding; P:metal ion transport		G3DSA:3.30.70.100 (GENE3D); PTHR22814 (PANTHER); PTHR22814:SF107 (PANTHER); IPR006121 (SUPERFAMILY)
PK22044.2	heavy metal-associated isoprenylated plant 26-like	572	20	7.51e-25	0.5745	2	F:metal ion binding; P:metal ion transport		G3DSA:3.30.70.100 (GENE3D); PTHR22814 (PANTHER); PTHR22814:SF107 (PANTHER); IPR006121 (SUPERFAMILY)
PK22112.1	heavy metal-associated isoprenylated plant 26	1196	20	2.33e-44	0.924	2	F:metal ion binding; P:metal ion transport		PTHR22814 (PANTHER); PTHR22814:SF47 (PANTHER)
PK22210.1	zeaxanthin chloroplastic-like	582	20	2.31e-06	0.812	4	F:FAD binding; P:secondary metabolite biosynthetic process; P:oxidation-reduction process; F:monooxygenase activity		NON_CYTOPLASMIC_DOMAIN (PHOBIUS); TRANSMEMBRANE (PHOBIUS); CYTOPLASMIC_DOMAIN (PHOBIUS); TMhelix (TMHMM)
PK22523.1	1-deoxy-D-xylulose 5-phosphate chloroplastic-like	306	20	6.25e-22	0.8745	7	F:1-deoxy-D-xylulose-5-phosphate reductoisomerase activity; P:isopentenyl diphosphate biosynthetic process, methylerythritol 4-phosphate pathway involved in terpenoid biosynthetic process; F:NADPH binding; F:manganese ion binding; P:oxidation-reduction process; P:steroid biosynthetic process; F:isomerase activity	EC:1.1.1.267	IPR003821 (PANTHER); PTHR30525:SF2 (PANTHER)
PK22708.1	9-cis-epoxycarotenoid dioxygenase chloroplastic	1560	20	0	0.8465	4	C:chloroplast stroma; P:oxidation-reduction process; F:9-cis-epoxycarotenoid dioxygenase activity; C:chloroplast thylakoid membrane	EC:1.13.11; EC:1.13.11.51	IPR004294 (PFAM); PTHR10543:SF48 (PANTHER); IPR004294 (PANTHER)
PK22793.1	violaxanthin de- chloroplastic	188	20	1.63e-08	0.467	13	P:chlorophyll metabolic process; C:chloroplast thylakoid; F:violaxanthin de-epoxidase activity; P:response to light stimulus; P:fatty acid metabolic process; C:chloroplast; P:response to heat; C:thylakoid lumen; F:oxidoreductase activity; C:membrane; C:integral component of membrane; P:xanthophyll cycle; P:oxidation-reduction process		no IPS match
PK23042.1	probable strigolactone esterase DAD2	1463	20	2.95e-153	0.7715	3	P:strigolactone biosynthetic process; F:hydrolase activity; P:secondary shoot formation		IPR029058 (G3DSA:3.40.50.GENE3D); IPR031143 (PTHR10992:PANTHER); PTHR10992 (PANTHER); IPR029058 (SUPERFAMILY)
PK23384.1	geraniol 8-hydroxylase-like	327	20	6.5e-11	0.842	6	F:iron ion binding; C:membrane; P:secondary metabolite biosynthetic process; F:oxidoreductase activity, acting on paired donors, with incorporation or reduction of molecular oxygen, NAD(P)H as one donor, and incorporation of one atom of oxygen; P:oxidation-reduction process; F:heme binding	EC:1.14.13	IPR001128 (G3DSA:1.10.630.GENE3D); IPR001128 (PFAM); PTHR24298 (PANTHER); PTHR24298:SF121 (PANTHER); NON_CYTOPLASMIC_DOMAIN (PHOBIUS); TRANSMEMBRANE (PHOBIUS); CYTOPLASMIC_DOMAIN (PHOBIUS); IPR001128 (SUPERFAMILY); TMhelix (TMHMM)
PK23492.1	(+)-neomenthol dehydrogenase-like	1752	20	3.99e-47	0.642	3	F:oxidoreductase activity; P:oxidation-reduction process; F:hydrolase activity		IPR002347 (PFAM); IPR016040 (G3DSA:3.40.50.GENE3D); IPR002347 (PANTHER); PTHR24322:SF442 (PANTHER); IPR016040 (SUPERFAMILY)
PK23629.1	(E,E)-geranyllinalool synthase	265	20	1.42e-27	0.725	2	F:metal ion binding; F:carbon-oxygen lyase activity, acting on phosphates		PTHR31739:SF7 (PANTHER); PTHR31739 (PANTHER); IPR008930 (SUPERFAMILY)
PK23725.1	Secologanin synthase	3411	20	1.26e-28	0.7815	6	F:iron ion binding; F:oxidoreductase activity, acting on paired donors, with incorporation or reduction of molecular oxygen; C:integral component of membrane; P:oxidation-reduction process; F:monooxygenase activity; F:heme binding		IPR001128 (G3DSA:1.10.630.GENE3D); IPR001128 (PFAM); PTHR24282:SF53 (PANTHER); PTHR24282 (PANTHER); IPR001128 (SUPERFAMILY)
PK23849.1	NAD(P)-binding Rossmann-fold superfamily	273	20	2.92e-12	0.942	10	P:carotenoid biosynthetic process; F:translation initiation factor activity; P:photosystem II assembly; P:response to far red light; C:chloroplast thylakoid; P:isopentenyl diphosphate biosynthetic process, methylerythritol 4-phosphate pathway; P:response to blue light; C:ribosome; P:regulation of translational initiation; P:response to red light		no IPS match
PK23945.1	LUTEIN DEFICIENT chloroplastic	171	20	2.35e-05	0.9965	7	F:carotene beta-ring hydroxylase activity; F:iron ion binding; F:oxidoreductase activity, acting on paired donors, with incorporation or reduction of molecular oxygen; C:chloroplast envelope; P:oxidation-reduction process; P:xanthophyll biosynthetic process; F:heme binding		no IPS match
PK23981.1	Phytoene dehydrogenase	3847	20	7.84e-48	0.887	2	F:oxidoreductase activity; P:oxidation-reduction process		IPR023753 (G3DSA:3.50.50.GENE3D); PTHR10742:SF290 (PANTHER); PTHR10742 (PANTHER); SignalP-noTM (SIGNALP_EUK); IPR023753 (SUPERFAMILY)
PK24205.1	ABSCISIC ACID-INSENSITIVE 5 2	5646	20	1.49e-120	0.719	5	C:transcription factor complex; F:transcription factor activity, sequence-specific DNA binding; P:regulation of transcription, DNA-templated; F:sequence-specific DNA binding; P:regulation of transcription, DNA-templated		G3DSA:1.20.5.170 (GENE3D); PTHR22952 (PANTHER); PTHR22952:SF137 (PANTHER); IPR004827 (PROSITE_PATTERNS)
PK24295.1	(+)-neomenthol dehydrogenase-like	2051	20	1.07e-61	0.774	2	F:oxidoreductase activity; P:oxidation-reduction process		IPR002347 (PRINTS); IPR016040 (G3DSA:3.40.50.GENE3D); PF13561 (PFAM); IPR002347 (PANTHER); PTHR24322:SF442 (PANTHER); IPR016040 (SUPERFAMILY)
PK24353.1	gibberellin-regulated 4-like	1130	20	1.15e-30	0.9515				IPR003854 (PFAM); PTHR23201:SF1 (PANTHER); PTHR23201 (PANTHER)
PK24354.1	Gibberellin 2-beta-dioxygenase 2	3198	20	1.16e-46	0.7915	5	F:iron ion binding; P:gibberellin catabolic process; P:oxidation-reduction process; P:response to light stimulus; F:C-19 gibberellin 2-beta-dioxygenase activity	EC:1.14.11; EC:1.14.11.13	IPR027443 (G3DSA:2.60.120.GENE3D); IPR005123 (PFAM); PTHR10209:SF109 (PANTHER); PTHR10209 (PANTHER); IPR005123 (PROSITE_PROFILES); SSF51197 (SUPERFAMILY)
PK24508.1	phytoene desaturase	1361	20	3.27e-34	0.634	2	F:oxidoreductase activity; P:oxidation-reduction process		IPR002937 (PFAM); IPR023753 (G3DSA:3.50.50.GENE3D); PTHR10742:SF278 (PANTHER); PTHR10742 (PANTHER); IPR023753 (SUPERFAMILY)
PK25239.1	abscisic acid receptor PYL2-like	350	20	6.61e-38	0.8115	8	C:nucleus; F:protein phosphatase inhibitor activity; P:abscisic acid-activated signaling pathway; P:negative regulation of catalytic activity; P:regulation of protein serine/threonine phosphatase activity; C:cytoplasm; F:abscisic acid binding; F:receptor activity		IPR019587 (PFAM); IPR023393 (G3DSA:3.30.530.GENE3D); PTHR31213:SF7 (PANTHER); PTHR31213 (PANTHER); SSF55961 (SUPERFAMILY)
PK25433.1	2-C-methyl-D-erythritol 2,4-cyclodiphosphate chloroplastic	2054	20	2.29e-39	0.993	2	F:2-C-methyl-D-erythritol 2,4-cyclodiphosphate synthase activity; P:terpenoid biosynthetic process	EC:4.6.1.12	IPR003526 (PFAM); IPR003526 (G3DSA:3.30.1330.GENE3D); IPR003526 (SUPERFAMILY)
PK25638.1	beta-amyrin synthase-like	499	20	1.87e-59	0.855	2	C:nucleus; F:beta-amyrin synthase activity	EC:5.4.99	PS51257 (PROSITE_PROFILES)
PK25721.1	C-terminal S-isoprenylcysteine carboxyl O-methyltransferases	904	20	1.34e-146	0.8975	3	C:integral component of membrane; F:methyltransferase activity; P:methylation		IPR007318 (PFAM); PTHR12714 (PANTHER); PTHR12714:SF11 (PANTHER); NON_CYTOPLASMIC_DOMAIN (PHOBIUS); TRANSMEMBRANE (PHOBIUS); TRANSMEMBRANE (PHOBIUS); TRANSMEMBRANE (PHOBIUS); CYTOPLASMIC_DOMAIN (PHOBIUS); CYTOPLASMIC_DOMAIN (PHOBIUS); NON_CYTOPLASMIC_DOMAIN (PHOBIUS); TRANSMEMBRANE (PHOBIUS); CYTOPLASMIC_DOMAIN (PHOBIUS); TRANSMEMBRANE (PHOBIUS); CYTOPLASMIC_DOMAIN (PHOBIUS); NON_CYTOPLASMIC_DOMAI…
PK25781.1	Myrcene synthase	5604	20	8.32e-105	0.6895	4	F:magnesium ion binding; C:chloroplast; F:(4S)-limonene synthase activity; P:monoterpenoid biosynthetic process	EC:4.2.3.16	IPR001906 (G3DSA:1.50.30.GENE3D); IPR001906 (PFAM); PTHR31225 (PANTHER); IPR008930 (SUPERFAMILY)
PK26033.1	beta-amyrin synthase	2084	20	1.12e-06	0.918	2	F:intramolecular transferase activity; P:triterpenoid biosynthetic process		no IPS match
PK26420.1	carotenoid 9,10(9 ,10 )-cleavage dioxygenase 1-like	1235	20	2.52e-24	0.858	2	F:oxidoreductase activity, acting on single donors with incorporation of molecular oxygen, incorporation of two atoms of oxygen; P:oxidation-reduction process	EC:1.13.11	IPR004294 (PFAM); PTHR10543:SF30 (PANTHER); IPR004294 (PANTHER)
PK26748.1	1-deoxy-D-xylulose-5-phosphate synthase	213	20	2.55e-09	0.9195	3	F:1-deoxy-D-xylulose-5-phosphate synthase activity; P:steroid biosynthetic process; P:terpenoid biosynthetic process	EC:2.2.1.7	IPR029061 (G3DSA:3.40.50.GENE3D); IPR033247 (PANTHER); PTHR11624:SF83 (PANTHER); IPR029061 (SUPERFAMILY)
PK27111.1	gibberellin 2-beta-dioxygenase 1	568	20	8.53e-18	0.775	1	F:dioxygenase activity		PTHR34945:SF1 (PANTHER); PTHR34945 (PANTHER)
PK27187.1	Aldehyde dehydrogenase family 2 member mitochondrial	4390	20	5.16e-63	0.959	22	P:gluconeogenesis; P:proline metabolic process; P:glycolytic process; P:leucine catabolic process; P:valine catabolic process; P:isoleucine catabolic process; P:bile acid biosynthetic process; P:tryptophan metabolic process; P:lysine catabolic process; P:fatty acid metabolic process; F:aldehyde dehydrogenase (NAD) activity; P:limonene catabolic process; F:3-chloroallyl aldehyde dehydrogenase acti…	EC:1.2.1.3; EC:1.2.1	IPR016163 (G3DSA:3.40.309.GENE3D); IPR015590 (PFAM); PTHR11699 (PANTHER); PTHR11699:SF180 (PANTHER); IPR016161 (SUPERFAMILY)
PK27681.1	geranylgeranyl diphosphate chloroplastic	1985	20	2.34e-163	0.981	7	F:FAD binding; P:chlorophyll biosynthetic process; F:oxidoreductase activity, acting on the CH-CH group of donors, NAD or NADP as acceptor; P:tRNA processing; F:geranylgeranyl reductase activity; P:photosynthesis; P:oxidation-reduction process		G3DSA:3.30.9.10 (GENE3D); PTHR10617 (PANTHER); PTHR10617:SF116 (PANTHER); IPR023753 (SUPERFAMILY)
PK27694.1	beta-amyrin synthase	3211	20	6.9e-41	0.8505	1	F:intramolecular transferase activity		Coil (COILS); TMhelix (TMHMM)
PK27694.2	beta-amyrin synthase	922	20	1.05e-42	0.836	3	C:integral component of membrane; F:beta-amyrin synthase activity; P:pentacyclic triterpenoid biosynthetic process	EC:5.4.99	PTHR11764 (PANTHER); IPR008930 (SUPERFAMILY)
PK27694.4	beta-amyrin synthase	656	20	6.82e-23	0.8315	1	F:intramolecular transferase activity		IPR001330 (PFAM); IPR008930 (G3DSA:1.50.10.GENE3D); IPR008930 (SUPERFAMILY)
PK27769.1	FG-GAP repeat-containing	5804	20	1.17e-130	0.91	23	P:gluconeogenesis; P:proline metabolic process; P:glycolytic process; P:leucine catabolic process; P:valine catabolic process; C:endoplasmic reticulum; C:Golgi apparatus; P:isoleucine catabolic process; C:vacuolar membrane; P:bile acid biosynthetic process; P:tryptophan metabolic process; P:lysine catabolic process; P:fatty acid metabolic process; F:aldehyde dehydrogenase (NAD) activity; P:limone…	EC:1.2.1.3	PTHR34284:SF1 (PANTHER); PTHR34284 (PANTHER); NON_CYTOPLASMIC_DOMAIN (PHOBIUS); CYTOPLASMIC_DOMAIN (PHOBIUS); TRANSMEMBRANE (PHOBIUS); TMhelix (TMHMM)
PK27973.1	NAD(P)-binding rossmann-fold	2608	20	6.53e-68	0.741	8	F:coenzyme binding; C:integral component of membrane; C:endoplasmic reticulum; F:farnesol dehydrogenase activity; C:vacuolar membrane; P:farnesol metabolic process; C:plasma membrane; P:negative regulation of abscisic acid-activated signaling pathway	EC:1.1.1.216	IPR016040 (G3DSA:3.40.50.GENE3D); PTHR10366 (PANTHER); PTHR10366:SF400 (PANTHER); IPR016040 (SUPERFAMILY)
PK28033.1	Retrovirus-related Pol poly from transposon TNT 1- partial	223	20	7.61e-29	0.8175	6	F:nucleic acid binding; F:zinc ion binding; P:DNA integration; P:steroid biosynthetic process; F:trans-octaprenyltranstransferase activity; F:all-trans-nonaprenyl-diphosphate synthase (geranyl-diphosphate specific) activity	EC:2.5.1.85; EC:2.5.1.84	no IPS match
PK28045.1	GDSL esterase lipase At4g01130	3291	20	7.6e-56	0.8505	6	F:hydrolase activity, acting on ester bonds; F:9,9'-dicis-carotene:quinone oxidoreductase activity; C:integral component of membrane; P:oxidation-reduction process; P:9,9'-di-cis-zeta-carotene desaturation to 7,9,7',9'-tetra-cis-lycopene; F:7,9,9'-tricis-neurosporene:quinone oxidoreductase activity	EC:1.3.5.6	CYTOPLASMIC_DOMAIN (PHOBIUS); TRANSMEMBRANE (PHOBIUS); NON_CYTOPLASMIC_DOMAIN (PHOBIUS)
PK28319.1	carotenoid cleavage dioxygenase 8 homolog chloroplastic	424	20	7.5e-21	0.941	2	F:oxidoreductase activity, acting on single donors with incorporation of molecular oxygen, incorporation of two atoms of oxygen; P:oxidation-reduction process	EC:1.13.11	IPR004294 (PFAM); PTHR10543:SF50 (PANTHER); IPR004294 (PANTHER)
PK28835.1	gibberellin induced partial	122	20	4.37e-15	0.962				IPR003854 (PFAM); PTHR23201:SF8 (PANTHER); PTHR23201 (PANTHER)
PK28902.1	gibberellin 2-beta-dioxygenase 1-like	2777	20	5.41e-122	0.745	4	F:metal ion binding; P:gibberellin catabolic process; P:response to light stimulus; F:C-19 gibberellin 2-beta-dioxygenase activity	EC:1.14.11; EC:1.14.11.13	Coil (COILS); NON_CYTOPLASMIC_DOMAIN (PHOBIUS); TRANSMEMBRANE (PHOBIUS); TRANSMEMBRANE (PHOBIUS); CYTOPLASMIC_DOMAIN (PHOBIUS); CYTOPLASMIC_DOMAIN (PHOBIUS); TMhelix (TMHMM); TMhelix (TMHMM)
PK28934.1	beta-carotene 3-hydroxylase chloroplastic-like isoform X2	176	20	4.14e-22	0.948	9	P:carotene metabolic process; F:carotene beta-ring hydroxylase activity; F:iron ion binding; C:chloroplast membrane; C:integral component of membrane; P:oxidation-reduction process; P:xanthophyll biosynthetic process; P:fatty acid biosynthetic process; F:hydrolase activity		PTHR31899 (PANTHER); PTHR31899:SF1 (PANTHER)
PK29177.1	Omega-hydroxypalmitate O-feruloyl transferase	5710	20	6.73e-136	0.8275	3	P:acyl-carrier-protein biosynthetic process; F:taxadien-5-alpha-ol O-acetyltransferase activity; P:diterpenoid biosynthetic process	EC:2.3.1.162; EC:2.3.1	Coil (COILS)
PK29269.1	carotenoid 9,10(9 ,10 )-cleavage dioxygenase 1	191	20	1.02e-18	0.8345	2	F:oxidoreductase activity, acting on single donors with incorporation of molecular oxygen, incorporation of two atoms of oxygen; P:oxidation-reduction process	EC:1.13.11	no IPS match
PK29299.1	(+)-neomenthol dehydrogenase-like	254	20	1.3e-05	0.93	2	F:oxidoreductase activity; P:oxidation-reduction process		no IPS match
