# Supplementary material for: In silico discovery of terpenoid metabolism in Cannabis sativa
Source: F1000Res. 2017 Feb 6;6:107. [Version 1] doi: 10.12688/f1000research.10778.1 (PMC5482328; doi:10.12688/f1000research.10778.1)
Supplement: Supplementary file 2 [file f1000research-6-11622-s0001.tgz › fed2a41d-8d74-4eb4-b8a8-b40b963650bb.xlsx]

## Sheet: 4
Description	Name	Shoot (PK)	Root (PK)	Root.1	Root.2	Root.3	Root.4	Stem (PK)	Primary Stem.1	Primary Stem.2	Stem Petioles.1	Stem Petioles.2	Young Leaf.1	Young Leaf.2	Young Leaf.3	Mature Leaf.1	Mature Leaf.2	Mature Leaf.3	Leaf	Flower Bud.1	Flower Bud.2	Flower Bud.3	Flower Bud.4	Pre-Flower (PK)	Early-stage Flower (PK)	Mid-stage Flower (PK)	Mature Flower.1	Mature Flower.2	Mature Flower.3	Mature Flower.4	Mid-Flower.1 (Finola)	Mid-Flower.2 (Finola)
aldehyde dehydrogenase family 3 member H1	PK00013.2	0.100502	8.80735	1.78557	2.00256	1.20459	1.43392	0.142387	0.000930386	0.22869	0.824404	0.653601	0.497474	0.0061624	1.026	0.257554	0.0899231	0.020741	0.895631	0.000574193	0.291421	0.0487466	0.0559465	0.0534096	0.000522388	0.0028625	0.000500982	0.578892	0.48259	0.0471934	0.0270361	0
ABC transporter G family member 36	PK00050.1	4.23837	0	0.362473	0.0460928	0.0459058	5.98786e-05	0.354715	0.284929	0.872716	1.48849	0.403464	2.99997	6.00849	5.65472	4.88666	7.16479	10.4876	10.5816	21.948	28.0577	23.5358	47.4468	4.60485	7.17372	23.5168	36.1308	17.59	14.8076	26.1621	3.9701	3.84092
ent-kaurenoic acid oxidase 1-like	PK00375.1	0.496407	6.93823	2.51382	3.69847	2.78169	2.59578	7.89463	1.15331	2.95686	6.31833	2.86282	0.150876	0.203702	0.218103	0.431705	0.526819	0.363023	0.312609	0.0939243	0.257723	0.0528831	0.267609	0.269826	0.144606	0.904351	0.232131	0.328198	0.322138	0.239261	25.2672	26.9833
ent-kaurenoic acid oxidase 1-like	PK00375.2	0.532706	7.68424	2.17209	3.62454	2.98361	2.63816	7.79921	1.08273	2.98939	6.3973	2.9273	0.1992	0.19963	0.174228	0.50805	0.748847	0.469443	0.260945	0.0864231	0.252571	0.051826	0.0537687	0.404447	0.141716	0.963304	0.269261	0.321637	0.315699	0.234478	21.8033	24.3881
cytochrome P450 724B1-like	PK00410.2	1.04581	1.7923	1.69895	1.40843	1.13042	1.11009	1.15081	0.177134	2.36043	2.10499	1.91176	0.126435	0.152399	0.224571	0.328563	0.789398	0.253231	0.630565	0.25278	0.705103	0.425436	0.399116	1.36273	1.22486	1.71462	0.628327	0.420207	0.338692	0.785948	0.480159	0.69111
pentatricopeptide repeat-containing At4g14850	PK00422.1	2.63181	1.95813	1.90736	1.83898	1.2389	1.66814	1.66279	2.51663	1.61591	2.2059	1.41696	0.871187	0.544996	1.15847	0.943304	1.19434	1.03717	2.41131	1.93673	2.46665	1.30433	1.8536	3.25429	3.74043	2.90828	2.25807	3.61925	4.67236	1.99099	1.29745	1.50434
CHD3-type chromatin-remodeling factor PICKLE	PK00462.2	1.30711	3.07192	0.471008	1.00496	0.696545	1.03033	3.41024	0.817701	0.674402	1.00278	0.468749	1.23941	0.73636	1.65766	1.08267	0.362166	0.0950886	0.303477	0.683135	1.25418	0.78039	3.20721	2.64919	1.80312	4.02273	0.457915	3.26778	3.29626	1.20424	0.282385	0.135001
Aldehyde dehydrogenase family 3 member F1	PK00660.1	29.7616	3.0627	0.109053	0.0611823	0.0393682	0.101153	4.93613	0.940533	0.748633	2.3337	0.700223	7.70578	9.59645	16.499	9.65024	10.8763	16.9823	17.0251	10.622	14.5326	11.8722	22.7767	40.4569	18.2236	16.5596	15.4504	14.3061	15.7604	16.0735	19.831	22.1147
Gibberellin 3-beta-dioxygenase 3	PK00796.1	0	5.30258	0.229424	0.160968	0.124291	0.0399195	0	0.0391633	0.236355	0	0.207254	0	0	0	0	0.0346151	0	0.163033	1.67393	1.33119	0.576654	1.36259	0	0.0591312	2.85708	1.139	0.814478	1.64944	0.989212	57.654	69.4137
solanesyl diphosphate synthase	PK00807.2	15.6573	13.6492	6.67821	7.05399	7.00406	6.93713	11.6683	5.55035	7.86245	5.94236	6.80741	6.36841	3.02086	10.3284	7.08545	6.69097	11.9237	11.2518	5.63101	6.28617	6.06341	4.62173	17.0684	14.2221	10.9588	7.49731	10.4662	9.17372	7.78547	8.21902	8.00831
ABSCISIC ACID-INSENSITIVE 5	PK00859.1	0.410049	0	0.000776659	0	0	0.202082	0	1.78094	0.199414	0.710432	0.524584	0	0	0.182107	0.183174	0	0	0.165852	1.12949	0.898503	0.58383	1.78006	0.53314	0.898005	0.166243	1.69587	2.62377	4.63879	0.751142	0	0
Adipocyte plasma membrane-associated	PK01044.1	13.5427	0.131194	3.30323	0.108327	0.888721	0.638035	6.68113	17.8444	18.5563	10.8906	14.9645	20.7269	15.2845	34.2225	26.1762	53.4325	62.1912	116.719	26.8416	62.4851	78.7768	41.594	18.1264	22.6823	55.2784	55.2199	80.6887	75.3481	84.7519	12.6078	10.358
NAD(P)-binding Rossmann-fold superfamily	PK01052.1	1.25052	0	0.00517131	0.00864373	0.0152289	0.0628064	0	0.000916216	0.0204959	0.295804	0.250652	0.403521	0.110797	0.167561	0.0473223	0.440262	0.534292	0.00102734	0.000584008	1.04082	0.0203559	0.00298605	0.144526	0	0	0.00271509	0.282117	0.331446	0.39089	0.015615	0
(+)-neomenthol dehydrogenase-like	PK01198.1	3.9688	29.9358	1.06829	3.83715	2.74351	2.88225	8.30199	1.5278	1.88384	2.67971	2.01344	0.645552	0.589357	1.27536	1.33642	1.37134	1.06494	2.18842	2.09353	1.52448	0.87536	1.70099	4.86356	6.25043	6.75823	2.10315	2.28928	2.21248	2.46175	15.9971	16.4481
(+)-neomenthol dehydrogenase-like	PK01198.2	0.369295	105.39	3.85836	8.28832	8.50654	7.81879	1.07782	0.0830909	0.827597	0.681477	0.616639	0.141808	0.133517	0.168975	0.422365	0.285118	0.460782	0.350219	0.328318	0.125794	0.308316	0.815824	0.2739	0.813185	0.697106	0.652055	0.324099	0.38775	0.410248	1.6288	1.65872
(+)-neomenthol dehydrogenase-like	PK01198.3	4.47237	3.54395	2.26395	2.57864	2.0299	2.26017	11.2204	1.82999	6.39226	8.01239	7.96535	1.26391	2.77413	2.19729	2.47001	5.1504	4.50494	7.07061	4.75808	5.88163	2.30989	3.70011	5.17462	4.70227	8.54407	11.0151	2.86568	3.04951	3.77354	25.934	31.1295
(+)-neomenthol dehydrogenase-like	PK01198.4	0.0281724	47.9353	2.32638	5.74395	6.20462	4.95297	0.0429561	0.000656137	0.304608	0.415076	0.342612	0.0218919	0.0284712	8.43837e-05	0.0325869	0.084681	0.057196	0.0503462	0.177547	0.0272449	0.0528191	0.185221	0.0375664	0.0295048	0.0077167	0.257676	0.0238907	0.0155481	0.0795401	0.0720476	0.0562524
(+)-neomenthol dehydrogenase-like	PK01198.5	0	1.16102	0.0074275	2.85627	2.71857	2.47983	0	0.00212692	0.621841	0.742324	1.00717	0.580484	0.00384553	0.286416	0.0100304	0.0644226	0	0.0344922	0.279111	0.00681097	0	0.327216	0	0	0	0.00156583	0.952329	0.202168	0.184103	26.3587	0
diphosphomevalonate decarboxylase MVD2-like	PK01222.1	24.9751	189.446	50.9674	47.3928	41.441	45.9993	30.1832	14.9761	10.0262	17.6477	15.2864	14.4656	7.22466	19.0081	20.2352	16.6161	16.9505	13.7291	15.1998	11.9645	10.0404	9.11464	34.5098	30.1718	24.1622	17.439	19.0024	15.4288	13.9643	42.4551	52.8449
ent-kaurene chloroplastic-like	PK01649.2	1.45949	21.6296	12.5141	14.8637	11.679	13.8854	8.67552	6.25486	10.0031	8.92057	7.16694	1.28997	0.867907	1.46622	1.3853	0.636744	1.11134	3.16463	2.4026	3.70374	2.80625	3.02404	1.38322	4.03972	4.84833	3.04444	6.98943	6.6952	3.61596	4.57532	3.44773
cytochrome P450 714C2-like	PK01834.1	0.329657	7.85273	28.3335	44.8823	34.7602	37.0698	1.4247	9.53514	11.868	5.94195	5.09994	1.5696	0.781488	2.44705	3.10307	3.43008	5.51032	10.3846	0.780132	0.757763	4.50139	0.317304	0.215075	0.864231	2.77383	1.09883	2.13227	1.48133	2.70035	0.632009	0.43677
cytochrome P450 714C2-like	PK01834.2	0.0321979	0.734524	1.29044	2.68976	1.29858	2.03775	0.111602	0.337326	0.858626	0.429226	0.250567	0.193893	0.0162432	0.210452	0.170612	0.11014	0.057505	0.0915372	0.00446633	0.00421208	0.107037	0.0565007	0.0129964	0.241799	0.112759	0.00536552	0.208813	0.108645	0.12961	0.00932208	0.0166974
beta-amyrin 28-oxidase-like	PK01919.1	7.88375	0	0.000238574	0	0	0	0.120278	0.000208773	0	0	6.45569e-05	0	0	0	0	0.0270416	0	0.000232274	0.000132552	0	0	0	0.512039	2.84017	0.251417	0.000135209	0	0	0	0	0
beta-amyrin 28-oxidase-like	PK01919.2	0.354416	0	0.00240807	0	0	0	0.0772986	0.00248623	0	0	0	0	0	0	0	0.0791699	0	0.00238723	0.00168685	0	0	0	0.138858	0.0698022	0.015022	0.0012756	0	0	0	0	0
terpene synthase 10-like	PK02031.1	20.0844	0.130168	0.648437	2.02631	1.6123	1.40423	0.65585	0.48223	0.573889	0.412525	0.36685	2.50188	5.80457	7.23053	4.97956	5.54043	5.11904	2.30009	19.9865	5.92238	5.01802	24.4418	15.4424	15.3046	36.4079	30.4849	3.74084	2.1014	9.1269	2.58388	3.05055
monoterpene partial	PK02031.2	6.58742e-06	17.5274	27.8745	29.8987	20.7683	28.1669	0	0.525092	0.177177	0.475775	0.508044	0.164588	0.109627	0.217907	0.749455	0.295938	0.0131727	0.000249654	0.226071	0.60839	0.552388	1.87525	0	0	0.0355559	0.337149	0.745037	0.51652	0.712941	0.409071	0
terpene synthase 10-like	PK02031.3	0.519445	0.17075	0.180208	1.46904	0.829893	1.10855	0.0428452	0.0632315	0.0717629	0.0266185	0.0243262	0.33743	0.371396	0.930034	0.569181	0.293465	0.181974	0.295677	3.54175	1.93988	1.69574	9.99329	0.49309	0.344175	1.11781	4.97389	1.49199	0.387184	1.75831	2.0889	3.0486
terpene synthase 10-like	PK02031.4	3.51367	0	0.0688131	0.0757139	0.00320889	0.000865172	0.140621	0.0809017	0.141667	0.0690582	0.000851368	0.443319	0.296328	1.19907	1.12549	0.624008	0.429149	0.645396	6.59053	5.16798	3.96693	22.5594	3.97353	1.58509	5.86865	10.3905	5.14468	3.53104	4.97033	1.38243	2.44247
heavy metal-associated isoprenylated plant 3	PK02262.1	36.9307	195.508	596.041	548.828	463.625	480.43	127.859	76.5816	149.624	79.4397	107.439	35.3521	25.6241	43.1044	39.9225	40.6341	55.0282	59.0244	36.1925	68.0357	50.7576	40.8643	34.3123	46.2195	97.6414	41.001	109.534	96.0467	69.2559	106.389	95.6099
gibberellin 2-beta-dioxygenase 8	PK02614.1	4.8196	3.64553	6.522	4.2042	4.15388	3.76332	1.27677	1.48453	0.639233	0.596445	0.133459	1.44609	2.02535	3.58592	1.64968	3.53074	7.44984	17.8379	9.54408	8.91493	9.31295	5.60419	24.0401	13.7991	22.4835	13.8793	13.5314	12.1084	11.6187	11.3945	9.3056
ent-kaur-16-ene chloroplastic isoform X2	PK02671.4	0.119645	0.0182655	0.00337595	0.236404	0.0474282	0.069877	0.02261	0.00570344	0.00389623	0.00743107	0.011802	0.0632016	0	0.0207884	0	0.00509519	0	0.0206516	0.000441945	0.0182195	0	0.00519553	0.0107966	0.00069161	0.215491	0.00722689	0.217808	0.297456	0.035987	0.0314312	0.0598921
alpha beta amyrin synthase	PK02677.3	21.9608	31.0965	6.95043	2.36749	1.67378	1.64943	19.704	4.14461	4.8051	5.67318	3.09847	7.47453	6.52548	16.2682	11.58	9.13023	12.5781	20.68	7.65146	6.29563	4.45062	3.86942	29.6151	10.3506	8.76824	8.60367	10.2679	13.5987	8.74265	0.887658	0.936884
4-hydroxy-3-methylbut-2-enyl diphosphate reductase	PK02772.1	0.122687	0	0.00241149	0.214989	0.264669	0.0606027	0.568775	0.00080924	0.0425347	0.132983	0.122237	0.598712	0.311259	0.528475	0.335779	0.865811	0.0957346	0.19853	0.00108258	0.509037	0.338101	1.39744	0.510453	0	0.397923	0.000522617	1.64034	0.751325	0.198469	0.083145	0
Aldehyde dehydrogenase family 2 member C4	PK02897.2	0	35.8191	3.31789	5.73403	4.39539	6.00846	0	0.0199111	0.0249961	0.0556571	0.0389663	0	0	0	0	0.0109823	0	0.0147391	0.0328802	0.00563129	0	0.0697272	0.0133656	0.0844225	0.885628	0.0983062	0.0363084	0.00969106	0.0209232	0.0766956	0.0858593
zeaxanthin chloroplastic-like	PK02972.1	0.0642486	2.06171	1.70039	6.50297	3.74623	4.3062	0.476567	0.206944	0.541583	0.816304	0.474902	0	0.0939637	0.0760892	0.114802	0.0366078	0	0.345523	0.43285	0.140782	0.182955	0.0929696	0.378693	0.437746	0.312575	0.389892	0.313224	0.290732	0.313848	4.60173	2.86198
carotenoid 9,10(9 ,10 )-cleavage dioxygenase 1-like	PK03000.1	13.6123	2.23594	0.993413	0.796246	0.640576	0.863832	2.69023	0.857135	0.863397	0.965661	0.897676	0.542561	0.573087	1.11749	1.00954	1.15513	0.944025	0.898571	1.86957	0.821049	0.37155	0.508775	21.5655	26.9585	6.47976	1.95097	1.40363	1.33792	0.450283	6.67518	6.66061
aldehyde dehydrogenase family 2 member mitochondrial-like	PK03107.3	30.015	116.273	98.0429	53.9854	56.5603	56.6442	96.6336	58.1997	81.8132	71.6699	75.6889	42.807	19.3317	66.9277	49.7245	42.4864	68.3468	96.7647	45.6563	73.161	40.1282	60.3043	45.5421	58.126	94.2276	51.6125	111.127	118.529	62.3336	239.852	244.503
aldehyde dehydrogenase family 2 member mitochondrial-like	PK03107.5	0.190358	0.321918	1.81525	4.25544	5.18784	3.57147	1.187	7.10656	9.57546	7.06786	8.01377	1.92402	2.33198	4.68721	2.92864	6.51086	9.73437	3.66767	0.867068	7.34346	3.91163	4.26956	1.60011	0.777056	1.94722	0.873868	5.45574	5.44784	4.8405	19.9243	3.32582
beta-amyrin synthase-like	PK03230.1	29.2696	8.99617	1.90495	1.06361	1.59036	1.69687	16.3784	7.25911	9.21131	4.20491	3.47555	0.716307	0.139991	0.71058	0.752247	0.415644	0.630222	0.242037	0.0552767	0.189398	0.0842337	0.079985	20.6985	26.9897	19.4266	0.130716	0.233326	0.660013	0.14666	0	0
beta-amyrin synthase	PK03230.3	0.0956547	0.207791	0.0256571	0.0498006	0.0581171	0.14348	0.266207	0.0256847	0.614051	0.29265	0.197108	0.0295751	0	0.0628817	0.0189612	0.0197256	0	0.00784424	0.000224633	0.00435196	0.0168412	0.0385109	0.123467	0.0201012	0.0774522	0.000239084	0.00954022	0.021268	0	0	0
beta-amyrin synthase-like	PK03230.4	0.00549066	0.0288304	0.0141496	0.0398902	0.0991571	0.113693	0.180458	0.0153353	0.662881	0.0626376	0.0646833	0.0827535	0.0111896	0.097608	0.0935488	0.0385614	0	0.00222848	0.00149085	0.0332852	0	0	0.00429717	2.88215e-05	0.0124455	0.0017321	0	0	0	0	0
GDSL esterase lipase APG	PK03347.3	0.142797	0	0.00319478	0	0	0	0.0186614	0.00330305	0.0408541	0.0876238	0.0501053	0.127861	0.0932721	0.308112	0.34968	0.0886354	0.227343	0.0297187	0.0508815	0.360322	0.540381	0.686679	0.114634	0.568009	0.23481	0.00846825	0.415574	0.55449	0.447649	0.156	0.184434
Secologanin synthase	PK03511.4	2.00567	4.03719	12.8459	27.9396	21.7925	20.0524	0.0845294	0.483816	1.71612	5.44091	2.08655	4.96243	6.90808	7.40955	5.62724	10.1044	11.0868	6.60843	1.58263	4.9827	3.802	1.0109	0.663791	0.266207	0.29569	2.17753	1.56969	2.56601	4.53116	37.7982	36.2438
Secologanin synthase	PK03511.6	1.2604	0	2.93697	7.12156	5.08455	7.98507	0	0.227513	0.00781842	0.674949	0.875963	3.06241	2.77393	3.60465	3.65221	2.41002	0.313806	1.14952	0.124472	0.000904875	0.373268	0.549234	0.1311	0	0	0.0039819	1.41504	0.885755	1.57227	6.06048	5.8952
Secologanin synthase	PK03511.7	1.90447	3.05567	1.56451	12.8811	8.73828	7.76939	0.294302	0.000697834	0.000701828	0.189614	0.362768	3.5897	0.950018	2.83283	2.45421	2.97365	0.541501	0.521666	0.0884915	1.00504	0.38839	2.60573	0	0	1.02949	0.00114673	2.62663	2.81746	1.35135	16.0894	6.36265
heavy metal-associated isoprenylated plant 3-like isoform X1	PK03689.1	32.4201	52.2393	131.426	148.534	148.672	130.116	28.8807	36.0891	219.524	70.3298	113.796	49.3171	49.8312	65.5605	84.6167	126.086	112.104	31.8272	24.2591	30.0194	34.7998	21.3304	47.9723	24.3337	65.1205	35.5836	47.3793	36.2095	47.9919	17.6704	6.47853
heavy metal-associated isoprenylated plant 3-like isoform X1	PK03689.2	25.0569	50.1959	85.2098	113.625	131.681	114.863	21.1386	15.1014	197.618	61.8689	98.757	47.6927	47.8448	65.8267	71.8303	124.451	116.285	24.9422	18.4322	26.2541	28.2589	18.9584	31.1677	14.2951	47.258	26.4267	32.6456	30.2483	42.9201	15.8727	7.83492
gibberellin 20 oxidase 1	PK04034.1	3.16014	2.81193	0.232031	0.200156	0.193188	0.148914	2.55651	0.388382	0.5633	0.370825	0.236235	0.747966	0.773354	0.760435	1.55228	1.61408	0.6728	5.40677	3.00142	1.82079	0.53778	1.12043	3.01201	2.84916	6.65609	5.15923	3.36053	5.15597	3.04434	2.55498	2.01901
STRICTOSIDINE SYNTHASE-LIKE 2-like	PK04169.1	15.4567	8.05361	1.03673	2.05069	1.69857	1.5926	20.6649	1.1583	6.07119	3.75839	6.80161	0.903261	1.93056	2.86362	3.08398	4.08579	4.09241	3.52248	2.13565	3.72529	1.49247	3.71779	14.2852	21.154	8.38515	2.97221	4.26739	4.16574	3.89656	8.73299	12.7735
1-deoxy-D-xylulose 5-phosphate reductoisomerase	PK04181.1	108.442	17.419	4.91435	4.88048	3.97693	4.80708	20.3239	5.65271	5.45577	3.83605	3.79494	21.0994	3.82723	25.1407	56.8194	19.9009	7.60017	13.6737	5.66916	4.57899	2.84553	2.52248	43.5932	27.9371	49.7384	5.70826	12.8485	10.8176	8.87821	14.3281	19.9208
1-deoxy-D-xylulose 5-phosphate chloroplastic	PK04181.2	16.6325	0.821956	0.533747	0.911693	0.805743	0.883654	3.70191	0.817442	1.11927	0.804589	1.05595	6.05989	1.06012	9.99264	25.4467	9.64397	2.07218	0.61156	0.628434	1.28716	0.913354	0.323447	6.93901	3.10831	6.46929	0.265599	4.89878	4.55394	3.2167	7.87273	7.24758
1-deoxy-D-xylulose 5-phosphate chloroplastic-like	PK04218.1	135.644	46.0106	60.894	69.3123	64.7357	60.4092	50.5263	37.8708	69.3481	48.4231	46.6917	55.792	23.6927	88.85	122.021	126.783	72.7028	74.8163	43.9535	31.9467	22.839	31.0043	111.85	92.5591	99.722	59.6897	43.1203	34.2697	46.0378	83.0955	79.9361
1-deoxy-D-xylulose-5-phosphate partial	PK04218.4	57.3949	9.63919	1.55856	11.6896	8.00597	8.55864	8.45491	4.03744	9.41178	4.67766	3.69691	23.1593	8.2568	60.1918	106.883	86.2291	35.3468	6.95291	3.13282	7.09213	5.09952	5.83719	16.3661	27.9321	12.4683	1.46001	27.6031	18.2951	22.3796	16.0375	15.5312
probable terpene synthase 11	PK04342.1	0.0365149	2.57784	2.72641	1.19971	2.20383	3.31115	0	0.211616	0	0.274144	0.207619	0	0	0	0	0.0208056	0	0.0197808	0.201291	0.0266706	0.10398	0.0528381	0.164584	0.0177706	0.138171	0.0604832	0.0890085	0.165234	0	0.0726483	0.0813285
prolycopene chloroplastic	PK04391.1	29.181	1.30801	0.676738	0.729225	0.803579	0.723718	3.65183	1.04486	0.794407	0.885844	0.620786	9.7316	3.95928	15.8214	13.6754	16.2702	16.0603	11.7909	3.60691	2.57963	1.17529	1.84547	24.1971	17.0528	6.44313	4.37852	5.86933	4.12595	5.79751	4.12571	2.85444
prolycopene chloroplastic	PK04391.2	2.68764	0	0.0875352	0.193049	0.0699659	0.225522	0.606976	0.0459176	0.184401	0.0171375	0.0780931	0.955279	0.0757707	3.00816	2.75982	1.40432	1.57584	2.30315	0.86182	0.288083	0.519374	0.127036	2.53654	1.72375	0.300646	0.605853	1.64888	0.557959	0.769893	0.549559	0.00360559
prolycopene chloroplastic isoform X1	PK04391.3	8.77215	0	0.350106	0.21972	0.199781	0.5744	1.08067	0.48273	0.415024	0.326731	0.387007	7.2825	1.54335	9.56364	7.20403	6.27078	4.19755	6.41434	1.89577	1.53722	1.0481	1.45255	7.59299	4.11984	1.98962	2.13151	3.86994	1.34121	2.37707	1.32796	2.04943
gibberellin 20 oxidase 1-D-like	PK04407.1	0.190858	0.0490631	0.0687965	0	0.166179	0.0669778	9.83994	3.9063	1.14112	1.86475	1.42854	0.14189	0	0.212113	0.207223	0.332703	0.141479	0.0861412	0.0735471	0.130819	0	0.0632123	0.257482	0.270301	1.19842	0.241493	0.200989	0.438364	0.270692	0	0
gibberellin 20 oxidase 1-D-like	PK04407.2	0.0206146	0.0111134	0.0554784	0	0.0199279	0.0303426	2.76544	1.39072	0.0769937	0.563434	0.6099	0.130633	0	0.0738271	0.249005	0.0644612	0	0.0129593	0.053576	0.0455322	0	0	0.0240153	0.04334	0.271456	0.0379872	0.103414	0.245231	0.0783223	0	0
squalene monooxygenase-like	PK04558.1	4.45363	10.9866	9.47833	18.2438	17.2009	18.332	0.950225	2.21576	0.541469	4.34034	2.63299	0.501106	0.444099	1.28114	2.23818	2.18436	1.32151	2.9891	5.30713	4.65763	2.7382	2.52655	8.98851	9.99357	17.1327	6.36878	6.15284	3.92185	4.07916	18.0487	17.669
beta-carotene hydroxylase chloroplastic-like	PK04642.1	47.501	40.1809	53.8437	56.0141	54.4618	57.2764	42.8895	45.912	9.67911	4.59596	16.1105	3.67941	2.05748	5.40575	9.87684	3.2049	2.15729	4.17126	9.79809	5.62282	3.1534	2.04161	18.4835	18.6359	24.5232	6.35717	12.0267	15.8089	5.50443	10.3129	14.8378
beta-carotene hydroxylase chloroplastic-like	PK04642.2	78.0225	37.7689	29.616	61.5644	62.0333	55.8353	60.8748	18.7351	28.2059	8.42103	30.2031	3.91389	4.82996	7.22088	11.0189	10.923	13.709	3.41647	4.37177	10.189	7.26628	5.16447	36.8855	26.7617	42.8872	6.53308	11.2203	13.7387	9.89178	27.7996	19.7219
beta-carotene hydroxylase chloroplastic-like	PK04642.3	9.8235	7.03552	0.0672448	21.0313	24.4448	26.1172	5.7483	0.0955851	57.6326	46.1215	56.103	3.97788	6.47897	5.85238	7.44126	9.71545	12.3561	0.00444404	0.0123391	9.45507	6.5179	9.63062	2.3276	5.82681	3.05427	0.00682893	7.38278	8.20274	15.3186	14.6748	1.65492
heavy metal-associated isoprenylated plant 26	PK04920.1	0.079262	7.63043	20.7827	7.56054	11.1892	7.81243	3.89503	5.091	19.119	10.0248	9.32894	0	0	0	0	0.270973	0	1.66007	3.57206	2.6052	0.677122	1.72042	0.247333	0	2.18516	1.04906	1.73888	2.86935	1.16156	0.473088	1.05923
Farnesylcysteine lyase	PK04940.1	9.64294	18.8873	13.4149	12.348	13.9862	11.6958	23.035	7.72486	16.8931	19.7161	19.8615	5.2891	3.62731	7.82456	7.8704	9.71414	10.0577	11.1216	7.05942	8.92075	7.00332	8.80646	14.1924	13.0846	16.4716	12.2475	11.8883	12.3864	9.70602	15.3426	16.9901
GDSL esterase lipase At2g04570-like	PK04997.1	113.436	0.21402	0.0262363	0	0.0284273	0	36.1242	0.606909	0.180193	0.641957	0.0632029	4.2802	6.62467	13.1973	13.1091	6.58693	7.60512	1.75703	8.96889	5.88628	1.21338	7.19797	112.152	77.1149	70.3931	11.8728	9.75447	5.19768	6.10868	20.6779	18.197
beta-bisabolene synthase-like	PK05069.1	101.821	2.31675	0.334493	0.108945	0.138026	0.300239	0.173455	0.106215	0.0569791	0.0449866	0.0879886	2.70713	3.99013	10.2997	5.4324	3.06444	3.2428	0.141842	0.524611	0.120565	0.0125345	0.233758	66.6989	89.6949	46.2524	0.717536	0.46169	0.00973848	2.14084	2.0278	2.20588
carotenoid cleavage dioxygenase 1	PK05083.1	0	4.472	0.0193569	0.133301	0.103857	0.20262	0	5.38413e-05	1.95071e-05	4.2614e-05	0.0163271	0.000385412	0.000217502	0.000951307	0.00141064	0.0701983	8.35827e-05	5.85492e-05	7.15568e-05	0.000537344	0.000116754	0	0	0	0	6.43644e-05	0.000554016	0.000232673	0.000252451	0.0546808	0
3-hydroxyisobutyryl- hydrolase mitochondrial	PK05259.1	10.0303	10.4294	19.7839	14.616	13.442	11.6818	8.50115	9.97907	26.098	21.389	18.3354	6.11276	7.66489	7.24727	5.9314	25.6708	23.7098	32.7185	12.7221	19.9832	14.1568	7.87084	15.5211	11.9887	13.864	26.6015	10.3202	12.7452	14.8389	28.2409	34.594
monoterpene partial	PK05390.1	15.008	0.276964	0.059859	0.509405	0.347282	0.346623	1.15514	0.00291119	0.010142	0	0.0177865	2.7516	3.77936	4.39734	4.76619	4.45813	3.19146	0.194052	0.0381934	0.0114242	0.0148465	0.181181	9.48847	4.35751	0.540883	0.425402	0.127996	0.0412867	1.60535	0	0
Gibberellin 2-beta-dioxygenase 2	PK05523.1	0.47301	19.7111	19.4656	26.8243	21.1957	20.655	0.0264439	0.160101	0.541829	1.14773	0.525999	0.496327	0.67648	0.393036	0.839558	0.744567	0	0.523732	0.631878	0.454504	0	0.27013	0.845736	1.18067	0.0672748	0.510515	1.26923	0.928044	0.753168	2.96868	3.22233
farnesyltransferase geranylgeranyltransferase type-1 subunit alpha	PK05586.2	17.9169	29.8844	33.6965	23.6267	26.4827	24.9874	28.2988	23.69	38.6541	34.8226	37.1776	9.82879	8.23749	17.2995	13.5609	16.9037	23.8384	29.6061	16.0238	24.7412	19.4489	18.4717	19.4345	19.2468	26.017	23.341	27.1327	25.8223	23.9294	25.7822	34.4997
pyrophosphoryl-undecaprenol N-acetylglucosamine transferase	PK05598.1	10.6789	3.5128	2.39443	2.15257	2.26577	2.46787	12.9685	1.5832	4.03375	4.64504	5.6666	0.593365	0.99012	2.09286	3.1231	1.90515	1.64294	3.09834	3.59071	3.13112	1.79441	2.1678	8.09247	12.2209	8.23732	4.06685	3.98458	4.22816	2.06078	3.94237	5.06248
pyrophosphoryl-undecaprenol N-acetylglucosamine transferase	PK05598.2	2.21033	0.2921	0.00822464	0.206158	0.0818501	0.149502	1.64156	0.00689403	0.144831	0.051102	0.29411	0	0.0948266	0.0760098	0.0653807	0.0772597	0.0453192	0.0193912	0.0120474	0.120738	0.0321265	0.170055	0.368134	2.07294	1.21601	0.0358419	0.190593	0.161116	0.145148	0.114011	0.0279198
heavy metal-associated isoprenylated plant 26-like	PK05660.1	24.7841	82.8149	529.036	701.597	744.888	772.647	126.166	94.9823	375.352	182.91	242.609	29.1136	24.7297	31.6714	55.3569	59.789	46.5102	51.3257	54.1553	62.0154	56.5743	29.4137	30.5608	33.2083	113.965	56.8085	67.1615	76.6967	52.235	171.787	174.951
heavy metal-associated isoprenylated plant 26	PK05723.1	0	4.1375	13.6775	4.35706	4.11954	4.61273	3.45363	6.75873	11.7983	8.17541	6.01843	0	0	0	0	0.489771	0	2.45711	5.57598	4.19865	0	0.466436	0	0	1.16164	1.65919	0.785735	2.82271	2.44938	0	0
Carotenoid 9,10(9 ,10 )-cleavage dioxygenase 1	PK05726.1	0.3055	9.19063	0.516376	3.06695	1.7814	2.31018	0.141629	0.000558196	0	0	0	0	0	0	5.64102e-05	0	0	0.000451963	0.000299666	0	0	0	0	0.223015	0.123857	0.000198751	2.9211e-05	0.000785466	3.49657e-05	1.13964	0.255161
methylmalonate-semialdehyde dehydrogenase [acylating]	PK05976.1	50.8445	115.359	49.1472	40.899	39.9769	39.6348	65.8909	30.1189	49.4394	40.0463	41.5201	18.6061	11.9764	32.2604	23.9075	25.0298	26.3779	58.3565	33.5722	42.2814	31.9371	32.967	50.3649	68.8522	65.9516	41.8686	59.5719	63.5358	37.423	61.8101	73.9141
beta-amyrin synthase-like	PK06009.1	4.94543	0.189929	0.0126128	0.267987	0.111166	0.287983	5.19081	0.272871	0.103015	0.0964982	0.0381682	0.322787	0.600847	0.904999	0.825496	0.498338	0.62419	0.338514	1.56369	1.62564	0.701721	0.905237	6.03428	5.63412	7.03902	2.24626	1.85137	2.44774	1.2977	1.00847	0.571138
Beta-amyrin synthase	PK06009.2	0.0267919	3.0302	3.86813	8.417	5.07724	7.84302	0.068349	0.00283386	0	0.0615326	0.0346489	0.00840785	0.00712039	0.0204723	0.0469836	0.0048449	0.00365483	0.00170839	0.0241144	0.00489519	0.0187591	0.00101746	0.0445478	0.0892791	0.0905791	0.00245489	0.0306241	0.126883	0.0467014	0.0134581	0
beta-amyrin synthase	PK06009.3	2.54475	0.0857687	0.00208596	0.224458	0.232119	0.221352	2.04798	0.151517	0.00401181	0.0548961	0.105536	0.284983	0.22149	0.305405	0.212048	0.429319	0.429283	0.382218	0.863041	1.46758	0.621517	0.986117	3.61973	1.94489	4.5571	1.66918	0.642821	0.593944	0.777671	0.13303	0.0744129
Beta-amyrin synthase	PK06009.4	0	0.0448025	0.00744825	0.043554	0.000261712	0.0820465	0	0.00126457	0	0	0	0	0	0	0	0	0	0.00144828	0.0009083	0	0	0	0	0	0	0.000831702	0	0	0	0	0
(-)-germacrene D synthase-like	PK06070.1	0	1.18278	0.26409	0.0382762	0.0369436	0	0	0.212008	0	0	0.470921	0	0	0	0	0	0	0.183417	0.000149303	0	0	0	0	0	0	0.000134065	0	0	0	0	0
(-)-germacrene D synthase-like	PK06070.2	0	1.20433	0.151096	0	0	0	0	0.105436	0	0	0.503677	0	0	0	0	0	0	0.405364	0.000719768	0	0	0	0	0	0	0.000657105	0	0	0	0	0
ent-copalyl diphosphate chloroplastic-like	PK06154.1	0.181473	0.0349403	0.167304	0.115401	0.153152	0.143095	2.17056	0.805972	0.935487	0.786031	1.36202	0.399299	0.139338	0.693109	0.583677	0.341222	0.462841	1.28733	0.183393	0.457293	0.180868	0.393895	0.245387	0.0662376	0.176576	0.285293	0.481064	0.533771	0.288105	4.71171	4.78964
cytochrome family subfamily polypeptide 7	PK06508.1	0	0	0.017936	0	0	0	0	0.00129472	0	0	0	0	0	0	0	0.214275	0	0.000777252	0.230204	0	0	0	0	0	0	0.207509	0	0	0	0	0
chitobiosyldiphosphodolichol beta-mannosyltransferase	PK06543.1	0	0	0.0031831	0.374364	0.347142	0.0103798	0	0.00436594	0.0199056	0.0340117	0.00145783	0.0083775	0	0.00335303	0.0267663	0.0266132	0.00615669	0.723612	0.411481	0.494187	0.642365	0.96628	0	1.619	0	0.376454	0.0436695	0.550591	2.18994	0.00503322	0
beta-Amyrin Synthase 1-like	PK06706.1	0.895737	0.143719	0.00056313	0.00588439	0.000473294	0.000791112	1.10736	0.0107223	0.149188	0.000730657	0.00129265	0.00795791	0.164499	0.134943	0.269781	0.58482	2.03161	0.120768	0.303424	0.163562	0.432541	0.16202	1.78576	0.435925	0	0.143176	0.410175	0.506664	0.204991	0.445529	0
(E,E)-geranyllinalool synthase	PK06751.1	0.0340624	0	0.00118765	0.000509768	0.000262411	0.0191417	0.0533217	0.0797675	0	0.0519306	0.00519948	0.892174	0.62431	1.24968	5.16446	10.9339	3.6943	0.0686501	1.22556	0.05902	0.0511334	0.0194878	0.679407	1.31799	0.12768	2.3729	0.257606	0.0338565	0.119728	0.281426	0.219187
(E,E)-geranyllinalool synthase	PK06751.2	0.475239	0.659079	0.657782	0.333215	0.235257	0.431725	0.0915046	0.108769	0.329106	0.0621013	0.618658	1.86279	0.867676	5.68804	4.37429	8.29345	12.3106	0.113504	5.11399e-05	0.0926787	0.28103	0.0306015	0.475724	0	0.0457271	3.53969e-05	0.0482603	0	0.411785	0	0
(E,E)-geranyllinalool synthase	PK06751.5	0.149437	0	0.351975	0.413167	0.498479	0.701528	0.0853429	6.33278e-05	0.252778	0.112568	0.0554138	0.842306	0.997736	3.52131	3.21782	3.42472	3.15639	0.0205742	5.61758e-05	0	0	0	0.304115	0	0	0.0537373	0.0593912	0	0	0	0
(E,E)-geranyllinalool synthase	PK06751.6	0	0.122979	0.00013306	0	0.00259282	0.0352369	0	0.000168898	0	0	0	0.048706	0.0159262	0.0728217	0.0686488	0.0125614	0.0787104	0.000320031	0.000149411	0	0	0	0.0100066	0	0	0.00013461	0.0360408	0	0	0	0
beta-amyrin synthase	PK06782.1	0.00776661	158.211	54.5642	65.5573	47.5348	60.457	0.0808869	5.12222	2.72373	6.23774	6.85865	0	0	0	0	0	0	0.0328044	2.01286e-05	0	0	0	0.0158269	0.0095214	0.0435215	2.24484e-05	0	0.0200178	0	0	0
beta-amyrin synthase-like	PK06782.3	0	22.059	2.83345	2.52743	1.36523	6.26678	0.00125926	1.60439	0.323943	0.152465	0.559559	0	0	0	0	0	0	0.00118375	0.000727252	0	0	0	0	0	0.00480542	0.000653801	0	0	0	0	0
chitin-inducible gibberellin-responsive 1-like	PK07026.1	3.06371	22.4394	525.76	466.807	449.659	450.457	8.01283	66.5151	85.8216	24.5334	85.7494	63.1561	22.508	74.1262	76.4966	73.9534	77.0238	9.67521	3.42211	3.21409	5.7089	2.46079	2.94656	1.90808	9.98721	3.27853	16.4731	8.94047	9.81749	47.4469	50.6354
chitin-inducible gibberellin-responsive 1-like	PK07026.2	3.27217	23.8638	532.774	472.997	456.151	467.997	9.09738	70.3359	89.5403	25.4417	88.3927	66.8126	22.8519	80.8296	83.8832	74.9188	77.8884	9.66506	3.45917	3.48685	5.9238	3.11301	3.65918	2.20632	12.2587	3.23776	18.3237	9.72065	9.94549	49.7208	53.3461
(E,E)-geranyllinalool synthase	PK07215.1	0	0	0.000844202	0	0.143287	0	0	0.00111591	0	0	0	0	0	0	0	0	0	0.00128135	0.000804275	0	0	0	0	0	0	0.000734255	0	0	0	0	0
Glycine-rich RNA- abscisic acid-inducible	PK07404.2	34.6426	42.2578	66.5444	58.631	67.9545	63.5235	36.8233	30.0359	75.9583	74.2873	84.7506	15.8757	14.1931	25.0164	25.2084	33.1638	37.7932	57.6664	42.6112	71.5145	52.8744	49.0761	33.3907	42.9789	44.9002	55.4608	82.1949	92.2317	62.6789	32.0072	27.4566
probable 9-cis-epoxycarotenoid dioxygenase chloroplastic	PK07515.1	3.82706	1.44597	7.63388	8.50476	6.85108	7.99043	23.8565	6.34859	4.28268	1.97848	5.10662	2.82955	1.76037	3.69168	13.6032	18.834	4.77294	6.79434	5.03152	5.77094	7.88053	3.66214	0.363829	2.37319	14.2645	5.09339	8.83981	8.82187	6.30698	6.32465	5.63677
carotenoid cleavage dioxygenase 1	PK07770.1	0.60698	0	0.00152536	0.0125117	0	0.00479573	0	0.00133446	0	0.00171834	0.0019665	0.00832118	0	0	0.0124307	0.00119052	0	0.00153236	0.000852578	0.00378923	0	0.0362193	0	0	0	0.00086186	0.0026675	0.0135673	0	0	0
(-)-alpha-pinene synthase-like	PK07872.2	13.9464	0	0.142526	0	0	0	0	0.518414	0.0869536	0.362847	0.0127079	1.93768	0.832466	1.83827	4.45202	1.67236	5.67906	1.53323	11.3321	14.353	18.2817	30.9092	19.5278	12.9219	17.8325	8.24585	12.3989	7.87294	11.9821	18.673	10.7524
gibberellin 2-beta-dioxygenase 1	PK07994.1	1.59789	6.55436	2.75745	5.96417	4.4773	5.34116	1.80363	2.94968	1.35145	1.32404	1.06655	0	0.152408	0.123416	0.372416	0	0	0.336163	1.27557	1.52231	1.187	0.904773	0	0.405725	0.67599	0.919508	1.1431	1.2575	1.1878	2.48799	2.32105
abscisic acid receptor PYL8-like	PK08155.1	17.6324	30.7857	35.6901	22.1044	20.2376	18.9806	21.8686	19.1454	33.6282	27.1928	28.6877	8.04906	6.88475	15.5445	12.3439	14.4578	14.9331	29.6794	17.9614	34.2164	24.4559	30.5272	21.9779	24.0571	41.1769	21.8276	40.1952	42.873	29.8339	16.6018	18.368
gibberellin-regulated 1-like	PK08435.1	14.9549	3.79102	1.5326	0.968886	1.72644	1.10898	35.991	10.6315	6.20128	8.69088	11.4353	2.78511	0.514222	1.83217	8.20931	4.56772	0	4.84375	13.5516	14.6897	5.4734	7.52997	6.82679	24.2297	24.1002	10.4202	9.59917	13.0466	7.21371	350.887	274.717
ubiquinol oxidase chloroplastic chromoplastic-like	PK08612.1	36.2919	18.9742	37.4799	24.5486	24.8938	21.4486	24.9352	15.4744	57.9544	33.0754	28.5072	33.1163	12.9355	55.3249	50.4677	70.9455	58.7559	58.2184	20.0246	21.13	17.9968	13.9653	36.0039	40.7622	26.495	28.1692	30.2228	22.1485	31.1915	22.4584	23.0741
mevalonate kinase	PK08630.1	8.38863	38.5433	18.6132	18.3519	18.5062	18.0464	12.0731	11.1603	9.91676	11.8508	10.704	7.64253	4.00482	11.4714	8.73442	8.98098	11.5584	12.2391	6.25403	7.52858	10.5645	4.20267	13.1677	10.4869	10.8457	10.4499	12.1696	8.66416	10.4235	7.81145	9.73831
Mevalonate kinase	PK08630.2	0.618684	4.04604	1.72717	4.84933	4.19392	4.45148	0.935354	0.439085	2.07619	2.22311	3.35964	1.07991	0.812874	1.84566	2.06395	1.79312	1.96797	0.886441	0.317463	1.39977	2.4586	0.820017	1.19371	2.70415	0.825761	0.548281	2.44799	0.866483	3.08146	2.45819	1.05938
cycloartenol synthase	PK09034.1	27.672	26.3457	9.21295	7.76912	7.40237	8.29814	20.505	7.91685	11.5735	17.5077	15.8083	12.187	9.38634	18.0259	19.2604	15.3256	20.9922	27.1955	27.4301	41.5608	28.4267	45.1191	35.5614	44.1285	67.1254	38.169	50.3538	49.307	36.3072	30.6253	35.743
cycloartenol synthase	PK09034.3	0.104864	0.11413	0.000812216	0.0235178	0.0021001	0.0500745	0.0568542	0.0016483	0.026936	0.0340589	0.0112208	0.0855759	0.00333218	0.069013	0.124379	0.00628432	0.0165932	0.00362099	0.00253786	0.113322	0.0379695	0.37206	0.0884458	0.221984	0.242318	0.00309474	0.623582	0.664975	0.0659229	0.106535	0.0246773
beta-amyrin 28-oxidase-like	PK09478.1	2.6341	12.9901	19.8636	15.5457	12.4617	12.9218	1.03076	3.65433	1.95396	2.85086	2.39668	4.66409	1.23859	6.72795	8.7263	3.96827	2.73288	1.38928	0.596482	0.889559	0.641867	0.847714	3.46364	3.06099	1.70902	1.52819	2.32633	1.15248	1.15523	1.12264	1.05544
beta-amyrin 28-oxidase-like	PK09478.3	0.180904	2.96061	0.172393	2.19195	1.52093	0.64109	0	0.00220605	0.373452	0.335885	0.209212	0.280352	0.00374395	0.0345532	0.919532	0.09706	0.0900142	0.00729188	0.00190267	0.00734071	0	0.39266	0.188167	0.396179	0.146685	0.0370508	0.00754512	0.0145764	0.481714	0.00817995	0
Zeaxanthin epoxidase	PK09651.1	26.2299	1.62363	2.72159	3.27887	2.73078	2.71372	3.37968	1.11562	2.95988	1.82221	1.47055	5.32491	3.26096	6.6468	9.31683	15.3392	11.9351	6.99723	2.17036	1.42666	0.893624	1.89089	21.3877	22.0658	7.03753	2.93334	2.74306	1.76482	3.52659	3.65263	3.99062
Zeaxanthin epoxidase	PK09651.2	19.3387	2.10536	4.75456	3.30348	2.66334	2.32343	2.84931	1.94111	0.888284	0.700166	0.88612	3.48414	2.73296	4.57821	5.81596	14.2365	8.63227	8.22308	1.82726	1.33575	0.742607	0.317886	15.44	15.2216	4.40452	4.46997	1.86828	1.14251	2.41438	3.34034	4.08327
STRICTOSIDINE SYNTHASE-LIKE 13	PK09833.1	0.551289	0	0.000249836	0	0	0	0	0.000250901	0	0	0	0	0.117038	0	0.0635529	0.0607966	0	0.115137	0.261956	2.0638	0.253203	2.47009	2.79605	2.12435	2.03719	0.324279	4.89108	0.319375	1.51962	3.03242	2.61147
STRICTOSIDINE SYNTHASE-LIKE 3	PK09887.1	40.5356	27.0349	19.8809	17.5251	17.4147	17.2425	16.3177	16.4657	18.2587	24.4098	21.0396	8.02945	5.68562	15.5826	13.9032	10.4989	16.1837	15.375	16.4413	11.2334	10.3267	11.6368	46.9156	63.3741	31.1711	22.8636	18.2396	18.6736	13.6192	52.4228	57.0636
Aldehyde dehydrogenase family 6 member B2	PK09964.1	7.85417	16.5825	22.8643	22.888	18.9353	23.9004	16.8825	16.3058	12.6763	14.0297	9.39058	4.60473	2.44715	6.79278	5.2304	6.00994	4.232	9.57451	8.54563	9.92122	5.6487	7.06226	8.99874	9.29311	13.9064	7.15799	18.0941	20.4634	8.60434	4.80087	3.61592
9-cis-epoxycarotenoid dioxygenase chloroplastic-like	PK09996.1	0	0	0.148031	0	0	0	2.79366	0.602126	0	0.180008	0.886122	0	0.227926	0	0.371298	0	0	0.000786795	0.000439298	0.682984	0	0	0	0	0	0.000442577	0	0.705221	0.507528	0	0
lycopene epsilon chloroplastic	PK10093.1	0.127432	0	0.000959567	0	0	0	0.236309	0.0008377	0	0	0	0	0	0	0	0	0	0.206157	0.000533276	0	0	0.276597	0.530194	0.186051	1.23994	0.000542711	0	0	0	0	0
probable terpene synthase 9	PK10248.1	1.7387	0.339001	0.0625016	0.0174946	0	0	6.55046	0.148835	0.214065	0.076263	0.20648	0.653757	0.700088	1.4857	1.4944	1.12862	1.33649	1.45488	0.343703	0.506372	0.564053	0.549368	2.18623	1.01218	1.83812	1.27462	0.764492	0.497961	0.967597	0.788179	1.10294
2-oxoglutarate-dependent dioxygenase DAO-like	PK10405.1	16.6872	10.6866	7.84094	6.34065	5.76937	5.94766	7.04459	2.14654	5.30696	5.06901	3.22336	1.39282	1.61128	2.02788	2.75033	3.0425	4.4078	2.59319	2.52782	1.58455	1.1941	1.78018	14.868	13.2199	10.8851	4.25062	2.78341	2.18723	2.4263	24.1341	26.1203
geranylgeranyl pyrophosphate chloroplastic-like	PK10442.1	124.245	39.1375	25.6147	33.1512	32.9095	33.8832	68.8376	30.778	26.2268	21.2507	24.7668	47.6474	21.4471	72.4906	74.6202	62.1182	48.2669	47.854	20.7744	12.3928	14.2939	11.0153	156.274	116.652	59.9642	30.535	28.4405	20.6493	26.6142	44.3213	47.2146
LUTEIN DEFICIENT chloroplastic	PK10656.1	49.2611	9.64456	5.53425	3.8454	3.98511	4.12792	16.5077	3.50811	7.57019	5.56172	4.77422	21.8426	6.64629	33.4729	35.5386	35.2039	24.4432	28.6193	8.78936	6.38003	5.04737	3.31537	49.1433	39.7942	15.532	13.0835	10.944	8.23156	11.4179	18.1026	16.9242
LUTEIN DEFICIENT chloroplastic	PK10656.2	1.15697	0.0617981	0.203836	0.378455	0.137195	0.334637	0.227584	0.00484301	0.296455	0.340042	0.10889	1.37788	0.490086	1.73887	1.96887	2.53943	2.13443	0.521638	0.0329629	0.599419	0.351156	0.127073	0.80935	0.997872	0.258931	0.0480594	0.736983	0.775799	0.929115	0.24177	0.206267
LUTEIN DEFICIENT chloroplastic	PK10656.4	7.73707	0.562141	1.31276	7.22093	8.45338	10.5965	3.51921	2.24173	19.6725	14.7056	13.7801	32.7339	28.4154	35.6966	48.674	100.775	96.145	22.3045	4.14381	17.2863	8.40362	7.06076	5.31453	3.41015	2.84087	12.789	15.9727	12.7815	31.5267	23.1547	3.9699
Lupeol synthase	PK10683.1	0	0.742966	0.187003	0.319464	0.107656	0.190172	0.00813154	0.0002362	0.0341202	0.0151946	0.0897577	0	0	0	0	0	0	1.07546	3.53618	0.32669	0.0249737	1.19548	0.237176	0.934623	0.980414	1.06073	0.416868	0.337326	0.363517	0.157036	0
zeaxanthin epoxidase	PK10836.12	46.7821	8.97833	10.9915	11.1334	11.2476	11.0463	17.714	8.11265	16.7261	11.5111	11.2374	48.9733	25.6331	71.5815	47.3747	80.0494	96.8339	114.161	22.2698	17.4866	13.2682	13.3375	40.5744	6.94699	37.9567	37.8502	30.0181	28.4197	34.1218	8.93965	8.06131
zeaxanthin epoxidase	PK10836.3	103.292	19.2659	12.8542	13.0488	12.466	14.8121	36.2603	13.5709	16.0756	13.2392	12.0526	73.0486	23.6123	117.254	80.301	64.6343	72.6743	114.679	28.3303	18.614	14.5833	14.2087	74.1229	14.5869	63.4488	35.3916	58.1213	55.8638	33.9235	8.39679	7.9774
gibberellin-regulated 1-like	PK11079.1	37.8193	109.038	3.74397	26.7333	22.4413	14.8598	14.6356	92.7834	19.4261	3.572	14.0671	64.0766	14.982	39.1428	517.709	651.971	72.6145	77.7886	114.954	617.642	146.956	235.078	12.2637	56.627	1311.99	210.602	339.58	305.101	229.434	195.735	222.997
(-)-alpha-pinene synthase-like	PK11148.1	14.1237	0	1.11061	3.80947	3.27433	2.44379	0.645331	0.163583	2.39376	1.48131	1.41709	0.270637	0.811449	0.676561	0.495873	0.873315	1.1724	0.101926	0.168023	0.00850306	0.0173455	0.200043	9.34598	4.30509	0.142583	0.319677	0.0675643	0.04518	0.519444	0	0
(-)-alpha-pinene synthase-like	PK11148.2	5.75829	0	4.11533	4.85846	4.4435	3.38342	0.267873	0.474157	2.31435	2.09193	1.78179	0.150602	0.363664	0.298291	0.322099	0.530838	0.984835	0.226838	0.503622	0.0353877	0.0486267	0.19983	3.97268	2.17754	0.262476	0.542169	0.167392	0.0451319	0.445674	0.00915836	0.082021
sesquiterpene synthase	PK11148.3	0.0685374	0	0.000117533	5.46121	4.21994	2.53837	0.000500431	1.53029e-05	3.03201	1.92102	2.18043	0.024939	0.0195365	0.00733381	0.0084346	0.0688235	0.149922	0.00304362	2.13462e-05	0	0	0	0.0204118	0.000169565	0.00249615	2.00299e-05	0.12685	0.211566	0.0136862	0	0
MTERF isoform 2	PK11188.2	19.5308	0.0185038	1.48861	0.622602	0.505469	0.133208	4.59503	0.315979	5.12532	1.94288	3.04979	2.69917	1.32284	6.40404	7.14062	4.11205	5.19881	9.05301	2.9169	3.17673	2.89884	2.26614	13.2374	25.0874	6.88659	6.33174	3.55549	3.61179	3.02327	8.18561	9.55165
isoprenylcysteine alpha-carbonyl methylesterase ICME-like	PK11258.1	12.574	10.4265	7.68546	4.70928	4.6637	4.44039	15.0774	9.71956	16.1465	17.0539	11.3689	3.39471	2.06459	5.45407	7.55362	9.12482	8.05723	7.47289	4.15712	6.62608	4.4373	5.62593	9.48418	9.48312	15.3372	5.32549	7.75661	7.85413	7.38581	12.9841	13.5046
gibberellin-regulated 6-like	PK11269.1	42.0268	0	1.0313	0	0	0	0.262404	0.0784521	1.529	0.122582	1.18492	3.7388	6.41048	2.76149	4.7085	7.74582	4.06322	12.1169	30.6834	29.1179	16.9769	10.676	48.1298	173.128	40.6174	45.2936	35.6959	33.7883	38.7147	112.336	75.6405
beta-amyrin 28-oxidase-like	PK11376.1	1.99996	46.5172	29.9679	17.6381	15.8368	18.9931	0.257173	14.347	3.03853	15.7571	13.9944	0.578175	0.44835	1.08918	2.11287	2.02124	0.638269	0.376726	0.053721	0.127951	0.415701	0.0633723	1.51844	1.64113	0.0236739	0.145003	0.427015	0.594528	0.677454	0.261396	0.195085
gibberellin 20 oxidase 1	PK11463.1	10.9999	60.9361	7.50906	9.80533	8.15144	8.22395	45.7773	19.5253	8.78678	15.9899	13.746	19.1843	7.76934	19.0075	24.4549	21.8296	26.0992	19.9738	18.0205	16.3427	25.6399	11.3678	5.41638	10.3852	22.219	25.626	31.8247	12.4609	26.5001	9.58395	12.4337
probable aldehyde dehydrogenase	PK11545.1	29.1637	80.1167	58.5525	32.5135	37.5643	38.5558	34.5931	27.1932	53.1511	39.5467	39.994	10.7588	8.57659	19.481	18.486	23.3618	22.0347	35.4729	46.9816	88.2913	64.5644	103.508	50.9164	72.7403	126.819	68.375	104.364	120.709	76.6037	112.579	121.737
GDSL esterase lipase At5g08460	PK11633.1	0.149774	0	0.106842	0.119054	0.114909	0	0.208305	0.000894898	0	0.129746	0.12774	0	0	0.399098	0	0	0	0.0677209	0.27593	0.984561	0	2.27564	0	0.328005	0	0.000588834	0.684542	0.338872	0.182908	0	0
geraniol 8-hydroxylase-like	PK11750.1	2.38606	0.117796	0.0439002	0.00268327	0.0470551	0.00677701	0.0567266	0.118731	0	0.00102305	0.000357398	0.070523	0	0.667337	0.268751	0.202547	0	0.148851	0.0566919	0.135947	0	0.0732092	0.350006	1.87581	0	0.253843	0.452955	0.148217	0.152808	0.195863	0
(-)-alpha-pinene synthase-like	PK11845.1	11.6226	0.0548532	0.190129	0	0.0252578	0.0112323	0.0281765	0.583205	0.243344	0.179047	0.0631216	1.13161	0.64511	2.98104	2.45174	0.989792	0.788146	1.25273	16.9905	9.97356	8.61157	24.713	13.6906	37.5383	89.6183	21.5916	7.07496	4.60957	7.66638	10.8179	12.0588
(-)-alpha-pinene synthase-like	PK11845.2	28.1212	0.0698696	0.36281	0	0.0321723	0	0.125615	0.743471	0.238331	0.41913	0.0804016	1.4176	1.15475	4.67028	3.6618	1.36772	1.00391	2.12623	28.1164	14.8647	14.162	38.5502	23.6499	40.9346	65.7962	36.5627	11.0237	7.25931	11.8708	15.8276	15.1779
(-)-alpha-pinene synthase-like	PK11845.4	7.32496	0	0.00043474	0	0.00822687	0	0.268443	0.0932785	0.0987756	0.00996581	0	0.113454	0.580937	0.829004	0.698065	0.283879	0.358249	0.155529	0.177404	0.274954	1.0214	2.26985	6.98183	5.34053	4.78946	0.240555	0.457623	0.511658	1.6228	2.0805	0.000341548
(-)-germacrene D synthase-like isoform X2	PK11845.5	0.212135	0	0.00433576	0	0	0	0.0102499	0.000815165	0	0	0	0	0	7.67647e-05	0	0.000188265	0	0.00101931	0.000183966	0.00107593	0.000712914	0.000363828	0.277158	0.393025	0.29781	0.000213919	4.23389e-05	0.00010052	0	0	0
sesquiterpene synthase	PK11845.6	17.1812	0	0.602178	0	0	0.115991	0.109112	1.04835	0.187661	0.61166	0	3.35888	0.984628	6.87615	5.65433	4.95076	1.858	4.25258	32.4155	20.1873	19.9446	66.1303	11.1388	19.9302	62.5957	37.3265	16.1837	8.30957	28.2486	74.8875	99.0755
(-)-germacrene D synthase-like	PK11845.9	0.880353	0	0.0013283	0	0	0	0.163251	0.00116176	0	0	0	0.00150451	0	0	0	0.00400088	0	0.0013033	0.000742591	0.000628761	0	0.000552968	2.93023	1.54238	1.7132	0.0014596	0.321891	0.00142695	0.431033	0.00324187	0
4-hydroxyphenylpyruvate dioxygenase	PK11899.1	19.9044	14.1451	9.79674	4.75334	7.47165	6.06245	12.2771	8.64456	7.97654	8.8804	17.1947	9.96221	5.62216	14.7203	12.2116	25.4083	18.6753	29.3249	37.55	24.3345	22.6234	45.9848	11.6402	8.73061	30.0623	44.1066	22.4895	25.7066	28.5851	22.9448	10.8453
abscisic acid receptor PYL4	PK12254.1	1.63379	98.2552	277.373	346.9	332.759	358.063	1.24751	328.855	485.323	347.751	312.291	10.0444	5.90327	19.9748	2.14657	2.05347	22.6438	20.5084	2.02899	7.37053	27.7775	3.96341	1.14958	1.33298	6.1562	4.37124	23.1044	21.6356	15.1402	9.1779	5.45833
GDSL esterase lipase At2g30310-like	PK12319.1	0.294085	0.380867	1.72874	1.19338	0.561537	0.381828	6.53529	0.0771119	0.0641339	0.265612	0.13497	0.130577	0.130187	0.0351407	0.176733	0.5775	0	0.000529737	0.000372827	0	0	0.0858733	0.16332	0.433214	0.128318	0.0658315	0	0	0	5.31504	9.78334
GDSL esterase lipase At2g30310-like	PK12319.2	0.0150018	0	0.232519	0.00941428	0.43161	0.489801	0.488665	0.000297167	0.948431	0.0487339	0	0	0	0	0	0.369466	0	0.000191799	0.000174633	0	0	0	0.00731442	0	0	0.000107192	0	0	0	10.7339	9.0084
GDSL esterase lipase At2g42990-like	PK12321.1	26.8072	0	0.000219944	0	0	0	1.56891	0.322314	0.109971	0.163243	0.225005	1.81747	2.43995	5.68131	3.16463	2.27991	2.94895	0.642933	1.91986	0.697098	0.375626	0.908737	29.7757	26.0098	8.68277	3.25903	1.65894	0.859824	1.91635	7.27518	5.9068
Gibberellin 2-beta-dioxygenase	PK12475.1	7.41	5.01042	2.06994	1.29184	1.40236	1.35816	16.3137	4.33723	1.1441	1.10116	1.816	2.38075	0.991069	2.08677	5.9952	8.34605	3.19889	5.12472	2.09845	1.07809	0.986447	1.61563	5.80204	1.7109	8.22372	2.8275	1.90284	2.65479	2.07006	2.79172	2.94582
gibberellin 2- partial	PK12475.2	0.515756	1.0511	0.0668825	0.295781	0.152552	0.184967	3.0025	0.0157153	0.479544	0.316688	0.597584	0.158983	0.30689	0.160541	0.417238	1.74087	0.915474	0.263364	0.0479845	0.382885	0.11041	0.436799	1.83802	0.747231	3.12774	0.0397533	0.200367	0.371583	0.260813	1.24737	0.786153
hydroxymethylglutaryl- reductase	PK12487.1	81.7605	127.704	94.0481	97.7735	110.509	106.827	218.806	94.5366	222.306	269.916	284.553	19.093	23.702	37.2116	29.5413	27.313	49.3618	52.1492	41.5488	53.6347	41.3527	38.9495	62.0929	67.6635	132.967	63.2642	82.2606	84.8407	56.0082	36.9641	34.9914
GDSL esterase lipase At5g08460	PK12681.1	0	0	0.323183	0.361267	0.174345	0	0.105349	0.440369	0	0.196856	0.387624	0.250004	0	0	0	0	0	1.18271	0.209816	1.49382	0.323551	3.4527	0.118184	0	0.9213	0.377097	1.24634	0.257076	0	4.06902	2.2776
Pleiotropic drug resistance 1	PK12781.2	0	58.7496	30.1221	22.6077	15.5859	26.3229	1.7079	5.78191	0.000349289	0.511839	0.000465172	1.06529	0.741002	3.59795	1.74492	1.25236	1.94534	2.65533	3.66733	0.760407	3.31915	1.41689	0.0833031	0.350783	2.52832	2.07148	6.6286	6.6899	2.48164	0.486939	0
probable WRKY transcription factor 27	PK12935.1	0.0620033	6.68524	7.55906	4.92858	4.56671	4.52239	0.919825	3.10941	0.723678	0.322273	0.74034	0.136427	0.13602	0.22029	0	0.317956	0	0.399493	0.000211023	0.135862	0	0	0.128985	0.271574	0.904954	0.102701	0.226708	0.280572	0.15144	1.85038	1.65718
carotenoid cleavage dioxygenase chloroplastic	PK12996.1	0.0301298	51.1272	1.87314	2.46087	2.19824	1.92251	1.99429	0.0436897	0.390858	0.0522015	0.0362783	0	0.0233285	0	0.203671	0.385029	0	6.05421e-05	2.75353e-05	0.0116507	0	0	0	0	0.0517355	2.93195e-05	0	0.0421052	0.100646	0.933023	0.576332
carotenoid cleavage dioxygenase chloroplastic	PK12996.2	0.00303171	9.9774	0.0971067	0.0993708	0.0636671	0.117955	0.315987	0.0312988	0.00372473	0.0052526	0	0	0	0	0.171658	0.0254402	0	0.000483076	0.000349976	0.0199293	0	0	0	0	0	0.00033224	0	0.0102891	0.00555359	0.0325714	0.108039
(+)-neomenthol dehydrogenase-like	PK13259.1	0	0.176929	0.391237	0.14609	0.35251	0.0905744	0.468616	0.266841	0.178757	0.398026	0.156748	0.202195	0	0	0.1642	0.392695	0.669632	0.519188	0.000395729	0	0.130838	0	0	0	0	0.304621	0	0	0	0.27424	0
Peroxisomal fatty acid beta-oxidation multifunctional AIM1	PK13356.1	0.536401	2.50816	1.62922	1.97154	1.61513	1.89061	1.42099	4.01909	1.59001	2.30123	0.653552	0.505823	0.616383	1.07454	0.684619	0.698589	0.248177	1.70554	1.80623	3.13833	1.74419	2.46053	0.637642	0.895022	3.10671	2.26227	1.96129	2.36948	1.80923	0.609827	0.512018
abscisic acid 8 -hydroxylase 4	PK13578.1	0.366891	0.188374	0.000226831	0.194425	0.112594	0.14465	0.0907145	0.0472774	0	0.0423773	0.118212	0.37673	0.262924	0.86591	0.349642	0.709536	0.297062	0.959918	0.713323	2.06932	0.827775	0.863497	0.0508829	0.107132	0.793314	1.17246	1.63112	1.16084	1.1335	25.8783	24.515
4-hydroxy-3-methylbut-2-enyl diphosphate chloroplastic	PK13726.1	335.347	108.887	120.346	84.6231	85.305	89.2846	173.269	98.8547	136.972	110.244	106.738	217.345	107.007	294.844	279.192	322.382	283.951	335.404	547.521	431.019	286.032	719.63	349.074	431.169	1198.79	653.863	404.83	337.413	357.913	172.941	185.757
GDSL esterase lipase At4g16230-like	PK13902.1	3.93145	0.0541047	0.0952826	0.0268045	0.0258713	0	0.0491036	0.421424	0.0612235	0.0838904	0.137809	0.308817	0.558334	0.584472	0.655314	0.50603	0.464152	0.165421	3.41708	3.62816	2.40084	8.74214	3.92693	4.83996	23.712	6.14318	1.60472	0.903045	2.79747	4.92989	5.86414
GDSL esterase lipase At4g16230-like	PK13902.4	1.86882	0.0883236	0.0430276	0.0109393	0.0105585	0	0.0471142	0.0529402	0.0481877	0.266253	0.0958555	0.269979	0.465305	0.291487	0.455062	0.491588	0.757708	0.0103742	1.36193	2.30361	1.80338	4.30062	2.37435	1.30745	13.9542	1.13248	0.930594	0.612036	2.15119	4.40006	4.05545
GDSL esterase lipase At4g16230-like	PK13902.5	0.95635	0.111469	0.0327361	0.0138059	0.0133253	0	0.0594604	0.000555992	0.0608151	0.0578687	0.120974	0.18642	0.398452	0.249917	0.415435	0.367757	0.956265	0.0111548	0.25716	1.78675	1.50254	3.11639	1.23153	0.805842	7.34382	0.329861	0.637629	0.403652	1.82516	2.88209	1.34434
ABSCISIC ACID-INSENSITIVE 5 7	PK13978.1	14.3883	43.6302	26.6396	25.4209	23.756	28.2738	36.4145	15.3282	25.8091	22.6277	26.0139	6.48937	5.78043	10.9489	7.50589	8.43942	8.8919	22.1934	12.2107	14.1264	10.6831	17.5333	7.94372	8.06337	19.0151	11.3235	23.1736	24.6518	13.0951	2.87819	2.61924
ABSCISIC ACID-INSENSITIVE 5 7	PK13978.2	5.31446	14.6078	16.9649	16.3208	13.4323	14.0734	16.7262	8.95103	16.4531	11.5499	12.4313	4.30387	4.21565	6.92834	5.20066	5.60827	5.73009	14.0285	7.6316	8.38657	5.64912	9.15239	3.79345	3.68281	7.05213	7.63768	13.9725	16.5154	9.54674	0.883496	0.294962
beta-amyrin synthase	PK14069.1	3.56	0	0.0278587	0.000285253	5.13092e-06	9.60717e-05	13.1585	0.0994407	7.04823e-05	0.112025	0.000874597	0.221446	0.230035	0.35305	0.537787	0.490015	0.930456	1.14142	5.12613	0.429828	0.0535099	2.20396	2.2612	4.35515	2.31429	2.39391	0.339992	0.456563	0.442707	0.887294	0.723454
Geranylgeranyl transferase type-1 subunit beta	PK14219.1	22.6016	19.2547	6.60973	6.49787	6.57436	6.38208	24.1099	5.24707	7.99937	11.7699	6.89021	4.27693	3.52	6.81463	6.22989	6.6897	7.73367	11.3468	7.34098	9.13963	7.01009	5.24118	18.883	18.6066	16.0021	10.492	11.391	9.86605	9.55308	22.6313	30.3667
Geranylgeranyl transferase type-1 subunit beta	PK14219.2	0.0904499	0.0083327	0.0157182	0.0856447	0.141411	0.149742	0.37913	0.00713753	0.306993	0.272898	0.0352867	0.0193552	0.0339949	0.302537	0.0588673	0.202635	0.88917	0.00162479	0.000373959	0.229108	0.393368	0.050198	0.166503	0.500312	0.328182	0.000271476	0.507852	0.0904541	0.137512	0.211069	0.0487084
(+)-delta-cadinene synthase isozyme C2	PK14474.1	27.2752	0.0229623	0.186442	0.0199268	0.00120073	8.65045e-05	0.353852	0.207774	0.0943875	0.143341	0.0813729	2.06123	3.20682	5.30615	3.67493	3.46563	4.25685	1.2701	15.2656	5.12624	6.4008	15.9267	22.4159	46.4558	28.0826	22.1438	3.85817	2.04106	8.53127	5.40124	4.46255
(-)-alpha-pinene synthase-like	PK14474.2	6.83844	0	0.000880209	0	0	0	0	0.448083	0	0.235569	0	0.00649757	0.513664	1.6472	0.637249	0.990618	0.0153217	0.0148047	0.994921	1.31737	1.01376	11.899	5.18405	11.6763	6.2028	1.14883	1.32115	0.544789	1.14195	7.00248	3.8723
Gibberellin receptor GID1C	PK14609.1	12.6699	24.4568	16.8462	12.8319	12.3758	10.4558	28.1029	15.6918	26.3932	22.915	26.5565	8.06133	6.11006	13.5681	11.7596	12.9447	17.3271	30.8912	16.2141	25.8272	18.6317	18.5878	15.5467	21.6025	34.2587	18.3789	39.7356	42.3801	25.4311	17.7249	17.8577
Gibberellin receptor GID1C	PK14609.2	0.684138	1.25098	0.308875	0.4101	0.50079	0.477022	1.21946	0.351582	0.500092	0.609936	1.10319	0.698798	0.0832105	1.33446	1.09775	0.167489	0.503859	0.698901	0.452167	0.728047	0.626203	0.862639	0.671194	1.65434	0.74583	0.563923	3.90164	4.49877	0.706722	0.305473	0.129635
abscisic acid receptor PYL2	PK14667.1	6.94492	0	0.000384841	0	0	0	0.141006	0.000334268	0	0.351312	0	3.45775	2.78019	5.22306	4.34786	5.97898	10.3432	8.1645	0.744652	1.99942	1.15483	0.770217	7.48739	2.88645	4.19262	2.43158	2.40959	1.26165	3.59062	0.605136	1.01616
Myrcene synthase	PK14711.1	0	0	0.00169545	0	0.00238812	0	0.112558	0.00171273	0	0	0	2.78006	1.35472	2.914	4.61637	13.0015	6.06874	1.2644	0.00140989	0	0	0	0	0	0	1.38747	0	0	2.10204	0	0
pleiotropic drug resistance 1-like	PK14876.1	2.67423	1.07268	2.04649	1.41714	1.88073	1.97689	2.58284	2.58746	3.03455	2.50968	2.47087	0.245173	0.733326	0.395884	0.199102	0.952333	0	0.811257	2.71571	2.44158	1.58649	0.967422	0.6954	2.27755	0.542098	4.13721	2.03709	2.01686	0.544306	3.99039	4.46717
probable 2-oxoglutarate-dependent dioxygenase AOP1	PK15003.1	0.234505	46.4677	2.1579	2.70942	2.05643	4.19218	0.191029	0.16084	0	0	0	0	0	0	0	0	0	0.231222	0.328906	0.0550553	0	0	0.0261343	1.24723	0.476727	0.365798	0	0	0.0613678	0.299931	0
probable 2-oxoglutarate-dependent dioxygenase AOP1	PK15003.2	0	3.41609	0.751614	6.63798	4.88367	7.26822	0	0.121888	0	0	0	0	0	0	0	0	0	0.520773	0.0815289	0	0	0	0	0	0	0.000758212	0	0	0	0	0
GDSL esterase lipase 7-like	PK15088.2	0.11479	0	0.000233064	0	0.043056	0	0	0.000281497	0	0	0	0	0.0123113	0.0332312	0.0501388	0.10792	0.0908773	0.000307035	0.0349522	0.196752	0.0319615	0	0.193427	0.00287491	0.00827356	0.0225876	0.00854983	0.0816262	0	0.279133	0.0992598
heavy metal-associated isoprenylated plant 3-like	PK15343.1	20.1441	17.8951	5.2202	5.48823	7.10168	6.20703	16.8133	2.6378	8.41276	12.1266	9.86831	1.6277	2.57991	2.05544	2.06748	3.66382	3.45554	4.60882	7.27058	5.77728	4.96927	6.83441	13.1992	24.3979	10.8277	9.49813	5.40968	5.14997	4.54021	25.1336	23.9541
STRICTOSIDINE SYNTHASE-LIKE 10-like	PK15487.1	7.12745	0	0.00173224	0	0	0	0.49564	0.0781608	0	0.102906	0.0337715	0.477213	0.781794	1.36039	1.58567	0.809402	0.192363	0.193664	1.13428	0.122918	0	0	10.8939	9.5389	5.04081	0.856511	0.072391	0.134385	0.236948	0.590852	0.264579
STRICTOSIDINE SYNTHASE-LIKE 10-like	PK15487.2	1.45557	0	0.000850012	0	0	0	0	0.00073831	0	0	0	0.0111983	0	0.063751	0.0355677	0.0159493	0	0.000830561	0.000472521	0.0408906	0	0	1.51401	9.48137	3.0868	0.000477971	0	0.253332	0.0273474	0	0
heavy metal-associated isoprenylated plant 26	PK15494.1	1.23394	21.9304	4.43557	11.5438	8.88441	9.91697	0.968088	1.19013	0.276963	1.06894	2.99531	0.417703	0.312342	0.590161	2.45928	4.21848	4.4959	7.41005	4.00801	6.86356	5.67612	2.78134	0.641742	1.66297	13.084	4.62933	6.07355	11.2748	4.7526	4.81557	3.80537
pleiotropic drug resistance 1-like	PK15599.2	0	0.13678	0.0028144	0.274331	0.0488577	0.16515	0.00671247	0.00315035	0.0132257	0.00806332	0	0.182305	0.0686095	1.09313	0.014112	0	0.516082	0.00292779	0.00207491	0.0880507	0.0508907	0.0108788	0.012909	0	0	0.0234412	0.357194	0.154032	0.0753822	0	0
GDSL esterase lipase	PK15694.1	159.271	0	0.397411	0.0234754	0	0.0291091	4.53185	2.64881	1.17771	1.63736	0.302257	6.56318	13.7675	23.1102	19.0767	9.6421	13.594	9.10484	32.5391	24.6233	25.9864	20.4487	214.908	242.41	496.367	42.0997	53.2901	37.1185	33.7581	115.282	112.579
capsanthin capsorubin chromoplastic-like	PK15856.1	4.42872	11.7994	7.19286	6.94862	7.69769	6.37914	13.9059	4.36538	12.8256	12.327	10.2021	2.60734	1.19684	4.11606	4.10644	3.64257	2.99464	6.3615	1.99953	3.29254	3.37437	2.38349	4.95513	5.85428	4.75567	3.30602	6.82737	5.06427	3.36201	10.6448	10.877
heterodimeric geranylgeranyl pyrophosphate synthase	PK15935.1	56.1986	1.76227	1.38423	0.614377	0.499358	0.200478	1.13153	6.67638	0.474794	0.740033	0.346947	6.80259	7.13926	16.2234	11.8481	7.7532	10.0293	5.90229	84.1369	23.2202	28.4964	35.8484	36.8332	106.43	76.7556	100.29	18.4809	9.01986	27.0749	11.0475	15.6292
9-cis-epoxycarotenoid dioxygenase chloroplastic-like	PK15955.1	5.80988	57.4597	60.8171	69.0423	50.5324	47.1863	70.1642	49.9109	36.9003	15.3002	33.282	13.4867	11.8958	11.4218	29.362	32.9714	13.2891	11.8365	9.55173	2.8644	7.14162	1.61836	3.07193	6.27699	13.1121	4.48419	9.34701	7.71184	5.88899	5.0282	4.27026
probable 1-deoxy-D-xylulose-5-phosphate chloroplastic	PK16122.1	141.132	17.3444	19.4756	12.233	13.7805	14.352	98.852	32.4074	20.3698	11.892	18.7444	18.9874	18.1099	36.97	41.6142	33.5281	25.2793	29.8555	51.6067	21.7078	13.1195	24.9004	137.215	127.864	215.739	59.7952	28.7436	23.7367	23.3164	50.7974	51.8205
tRNA dimethylallyltransferase 2	PK16378.1	3.86435	5.93173	4.45533	3.75961	3.56191	3.31627	4.87664	3.04806	3.23764	3.90627	2.06689	1.34387	0.708322	1.80134	1.52283	1.74959	1.54791	5.02242	3.32409	3.40053	2.39217	1.8912	4.65939	3.82454	8.44045	4.10896	4.2598	4.72944	3.33416	2.91069	2.27999
beta-carotene isomerase chloroplastic	PK16499.1	75.6136	0.568134	0.139551	0	0	0.0484737	18.308	0.331922	1.33935	0.170413	0.419444	11.5245	2.58931	16.2061	22.057	29.4649	16.8436	12.3799	4.50954	1.77809	1.54049	1.12084	40.2839	23.4434	28.1533	3.98202	3.50649	1.83598	5.04498	8.36578	14.2945
carotenoid 9,10(9 ,10 )-cleavage dioxygenase 1	PK16512.1	83.9717	21.7664	13.0186	13.9539	15.8544	14.2496	104.167	16.1626	37.3629	29.3209	30.3737	38.4425	17.0258	53.631	58.7539	79.836	56.9042	47.1406	17.2804	19.6528	12.8602	14.6465	67.6785	39.159	52.8888	28.5159	29.4214	22.4102	29.2291	20.5283	16.7116
heterodimeric geranylgeranyl pyrophosphate synthase	PK16614.1	54.4073	40.6393	23.2793	21.4824	22.3049	23.0412	33.4336	35.3178	14.3405	21.7927	21.3545	40.1438	14.3175	53.3584	41.8767	36.9418	47.2707	72.1689	28.6239	27.2693	28.4265	11.2684	56.53	73.1109	35.6969	37.4218	50.0047	39.8026	29.8162	33.9966	34.5897
beta-amyrin 28-oxidase-like	PK16771.1	4.27883	0	0.000407251	0.0858749	0	0	0.0500842	0.000357974	0	0	0	0	0	0	0	0	0	0.000397063	0.00022721	0.118363	0	0	0.3933	0.786456	0.153298	0.000231309	0	0	0.0659668	0	0
beta-amyrin 28-oxidase-like	PK16771.2	4.96563	0	0.000726543	0	0	0	0.0745155	0.0009609	0	0	0	0	0	0	0	0	0	0.00110273	0.000692181	0.1761	0	0	0.167187	0.941941	0.0325825	0.00063192	0	0	0.0981457	0	0
gibberellin-regulated 14 isoform X2	PK16874.1	118.155	117.111	29.9779	109.384	118.314	104.536	80.7463	34.5856	68.8454	290.689	134.349	10.9294	45.3024	26.962	31.5166	42.6499	49.5463	39.3176	209.771	161.902	70.8541	35.6389	64.8458	131.713	213.017	244.527	220.719	171.075	140.474	247.611	226.336
(+)-neomenthol dehydrogenase-like isoform X2	PK17209.1	13.5235	56.5736	62.3181	49.6401	46.3165	40.0476	27.8374	12.5826	54.0893	33.0665	31.8569	11.3154	12.9151	19.4044	16.1739	23.346	34.4629	27.5163	23.659	29.0342	31.6494	22.7852	29.9872	19.0787	67.1169	47.3593	30.6016	21.3223	38.1045	30.752	36.3315
(+)-neomenthol dehydrogenase-like isoform X1	PK17209.2	0.982661	4.45998	2.33736	3.38865	2.04562	3.94048	2.23296	0.885706	2.40493	1.5718	0.934349	1.08436	0.557058	2.08256	2.65665	0.662541	0.365906	0.748851	1.07167	1.42574	0.697804	1.17435	1.92633	1.81288	5.97203	0.868415	4.28452	3.49981	2.01603	3.05948	1.51177
carotenoid 9,10(9 ,10 )-cleavage dioxygenase 1-like	PK17314.1	0.296846	3.52585	0.884351	1.04688	0.935376	1.36424	0.477832	0.457918	0.266397	0.301341	0.356975	0	0.0255682	0	0.0104129	0.00996124	0	0.00981663	0.0495931	0.0908037	0.0497834	0.0632442	0.268174	0.144071	0.31034	0.0579832	0.0943623	0.10548	0.11529	0.111303	0.0700888
carotenoid 9,10(9 ,10 )-cleavage dioxygenase 1-like	PK17314.2	0.281504	2.78427	0.87146	1.07457	0.857209	1.31174	0.530019	0.27212	0.145449	0.229592	0.327405	0	0	0	0.0106883	0.0102247	0	0.00933624	0.0809788	0.142721	0.0511002	0.0649172	0.135371	0.114114	0.282876	0.0592313	0.0562404	0.10827	0.173857	0.242776	0.327739
farnesyl diphosphate synthase	PK17495.1	31.8426	95.456	60.8687	55.699	49.263	54.7771	22.7899	20.8424	38.9988	34.7778	28.7919	37.8654	26.445	68.9071	34.7877	40.8466	70.7879	81.0512	59.9212	76.6065	70.9269	114.066	44.5181	37.268	100.54	88.9746	85.7198	78.9133	79.9427	91.305	101.122
(+)-neomenthol dehydrogenase-like isoform X2	PK17782.1	10.2197	0.0678002	0.0394042	0.0951704	0.0540336	0.052063	0.971346	3.30085	0.76953	1.21995	0.433282	7.84083	4.63078	12.0111	8.62487	9.02787	12.5737	10.4417	2.47889	2.86995	2.51322	1.99885	12.8438	2.15064	2.03585	5.18158	4.75021	3.84264	6.5809	1.15337	0.818626
(+)-neomenthol dehydrogenase-like isoform X2	PK17782.2	7.55795	0.092519	0.0490548	0.0611143	0.0737333	0.0710443	0.902219	3.58175	0.398777	0.832884	0.308803	6.19842	2.6932	9.92726	7.63224	4.72451	6.65314	5.71922	2.10876	2.18882	1.42504	1.96335	10.0386	2.25686	1.89751	3.85968	4.49599	3.38849	4.92353	1.29423	0.809384
beta-amyrin synthase-like	PK17874.1	1.21609	3.60652	5.89971	2.85966	3.38329	3.67893	4.93151	7.33675	5.63401	2.89928	2.59045	0.958868	0.928707	2.26644	1.30431	0.753228	1.44516	3.80766	1.45845	2.37967	2.06018	2.28689	0.911357	0.727147	4.49679	1.43376	3.21291	3.43075	3.08846	1.27292	0.714782
terpene synthase 10-like	PK17925.1	0	6.69298	1.23557	2.30764	1.37312	1.63357	0	0.131208	0.000193215	0.0588539	0.000693186	0.0498291	0.100691	0.0824214	0.0202327	0.0392865	0.110016	0.0365302	0.810079	1.04384	1.06086	2.07766	0	0	0.055088	1.25377	0.637469	0.259714	0.972792	0.44492	0
abscisic acid 8 -hydroxylase 1-like	PK18229.1	0.983934	3.61265	2.02401	1.56424	2.24684	1.69138	17.6625	5.7759	32.3821	14.4304	9.73609	0.0755222	0	0.0609732	0.265765	0.156455	0.0277906	0.0736643	0.273174	0.14833	0.488697	0.248334	0.202307	0.116928	0.983359	0.132495	0.209166	0.232975	0.39122	0	0.305789
squalene synthase 2	PK18250.2	31.7232	65.8172	34.0101	45.4765	37.66	43.6173	26.7527	12.219	13.2916	16.1488	13.7464	12.8941	6.40101	20.193	17.6136	18.4913	21.1157	13.5385	9.00332	5.30896	6.77806	7.81966	35.9539	27.738	17.8914	11.2159	10.123	8.29756	7.67176	23.6421	21.3022
gibberellin 20-oxidase family	PK18415.1	2.2491	0	10.6047	4.79278	8.62772	5.51846	0.377138	0.277096	5.16634	1.36799	8.97888	0.263231	0.524891	0.595058	0.684051	0.654383	1.33672	1.96344	6.58924	3.82726	3.61108	2.64862	0.572406	1.08292	3.33694	7.67312	6.6926	4.54736	2.74665	10.4251	11.8306
GDSL esterase lipase 1-like	PK18516.2	0	0.523069	0.00295115	0.0119247	0.0150125	0.023347	0.0130402	0.00303379	0.0273586	0	0	0	0	0	0	0	0	0.00297941	0.00209464	0	0	0	0	0	0.0670817	0.00157805	0	0.127284	0	0.310435	0.0231321
zinc finger CCCH domain-containing 49-like	PK18669.1	27.0016	36.4543	21.3267	21.8408	18.1814	28.103	43.4053	30.6279	13.4071	30.155	26.7664	15.4318	3.96966	27.4434	20.0809	9.49073	12.0902	19.7616	18.0129	23.1293	24.4346	27.6419	31.3342	31.2529	44.949	18.2433	60.7313	64.8768	23.2511	24.0774	20.6504
beta-carotene isomerase chloroplastic	PK18859.2	11.3955	5.58363	7.84505	6.07284	5.97359	4.47	7.95028	4.10476	15.668	10.5976	10.6113	6.84895	5.58759	10.1645	9.67993	18.0803	18.7151	21.9823	7.4324	12.6462	10.35	6.44166	11.8392	10.0249	9.49699	13.5703	11.5305	10.873	14.0557	12.5489	12.2755
beta-carotene isomerase chloroplastic	PK18859.3	4.28008	0.931566	1.54583	1.74201	1.61266	1.07977	0.623441	1.54913	4.96107	3.8843	2.01024	4.14061	2.81901	5.27816	6.08539	12.0195	9.5056	7.92569	2.31671	5.8486	4.99449	2.54364	4.09304	3.54325	1.38615	5.06403	6.43455	4.74147	5.47937	2.28428	1.58731
squalene monooxygenase-like	PK19068.1	0.29027	11.5959	16.2452	13.0876	11.1999	12.7657	1.4085	12.2219	6.00959	5.22598	4.99708	0.826913	0.741302	1.17141	1.02624	1.01879	2.72241	2.10655	4.43185	3.76906	2.3211	2.77827	2.01482	2.07198	7.45229	4.19485	2.98524	2.49069	3.3307	3.58146	4.52853
squalene monooxygenase-like	PK19068.2	0.14877	6.48016	7.7191	8.13627	5.83281	8.82762	0.774857	8.07881	2.88169	2.41795	2.41777	0.484179	0.148098	0.715395	0.871961	0.299025	0.413925	0.854678	2.28128	1.75234	1.23065	1.53312	1.06109	1.27413	4.63125	1.19161	2.57964	1.97788	1.80862	1.25068	1.67461
4-diphosphocytidyl-2-C-methyl-D-erythritol chloroplastic	PK19074.1	39.0587	10.3411	6.04667	6.90205	7.64614	6.32322	12.7403	6.53317	7.80693	8.78849	5.39514	14.0501	7.8223	23.0313	21.5667	26.8029	23.4468	25.0059	21.5954	14.6784	13.2126	19.0412	40.9217	55.5009	44.397	30.3436	16.3652	11.2744	21.8638	22.262	23.4266
beta-carotene hydroxylase	PK19539.1	0.483042	1.62756	0.00202004	2.00461	1.48666	0.789786	4.36676	0.00153864	0.0854442	0.0733607	0.264493	0.32525	0.0132927	0.0217131	0.141669	0.0252728	0.0439301	0.000895788	0.00050963	0.0855542	0.0993592	0.0162413	0	1.05786	0.783346	0.000515508	0.54799	0.166064	0.0772955	0.0609548	0
squalene monooxygenase	PK19814.1	63.645	15.5346	5.04807	8.17834	6.40311	7.17099	32.6717	2.3822	4.91678	6.54295	6.98281	4.92897	4.52286	9.84292	14.1159	8.94596	6.40433	4.00168	11.2743	5.27779	1.91934	6.66948	48.7455	39.9848	21.6359	7.82881	6.34238	5.44963	5.47136	7.8093	8.27876
heavy metal-associated isoprenylated plant 26	PK19935.1	10.2896	183.265	301.891	711.781	646.487	617.181	65.5451	24.9502	353.034	303.383	241.796	7.49614	5.95882	10.4684	21.1829	35.8853	17.2774	7.00979	9.47076	17.3009	8.45592	13.94	12.283	12.0317	21.5021	22.3642	18.2643	19.4267	17.8228	40.8059	42.4515
Beta-amyrin synthase	PK19994.1	0	37.5288	6.04075	29.6272	14.2597	27.1792	0	1.28699	1.60024	1.13887	2.52126	0	0	0	0	0	0	0.00314802	0.00188704	0	0	0	0	0	0	0.00168713	0	0	0	0	0
STRICTOSIDINE SYNTHASE-LIKE 5-like	PK20231.1	2.56474	51.8666	11.3502	8.7927	10.2535	9.76779	2.47507	26.9401	2.51153	4.47379	4.9403	19.9625	9.87494	28.3595	13.499	16.4625	34.5818	120.871	17.2086	43.7358	39.1502	26.509	3.90176	4.71249	30.8688	31.0445	58.8818	58.1076	39.3753	4.37373	4.08026
heavy metal-associated isoprenylated plant 21	PK20255.1	2.08331	0	0.158602	0	0	0	0	0.64559	0.217104	0.0644545	0.126915	0.65485	1.46902	1.05739	0.664743	1.78056	2.98202	9.15832	1.91073	5.95077	6.0384	3.63369	2.08956	2.933	8.08426	5.04102	6.05312	6.31286	7.35998	4.88501	4.72295
probable phytol kinase chloroplastic	PK20311.1	22.8118	5.46574	8.31008	10.8056	10.5009	9.56001	5.15456	4.26732	3.67662	5.09365	5.50525	12.1207	8.11304	21.2525	20.9543	30.3772	25.9351	51.0866	6.29862	8.80554	6.26074	5.09646	17.3827	13.026	6.54926	9.49373	14.9827	13.1517	12.9626	8.97619	8.46799
abscisic acid 8 -hydroxylase 4-like	PK20521.1	0.079262	0	0.112408	0.252018	0	0	0.220474	0.000305195	0	0	0	0.523205	0	0.422413	0.283258	0.270973	0	0.382828	0.291498	1.21576	0.451415	0	0	0	0.128539	1.04897	1.44906	0.717338	0.58078	10.4079	13.2403
carotene epsilon- chloroplastic	PK20541.1	27.6582	3.60596	1.04345	1.31101	1.09464	1.1639	5.21986	1.05538	1.13933	1.89243	1.32771	5.27013	3.88727	8.72841	7.16889	9.513	8.69513	9.02702	2.58204	2.61273	1.74339	1.86303	35.1694	37.1908	9.34667	5.15466	4.82985	3.98324	4.26784	7.1044	7.97031
beta-amyrin synthase-like	PK20574.2	0.491861	7.80147	10.7029	6.45031	6.36747	7.17329	6.06416	10.9966	13.1046	5.79525	6.0341	1.70873	1.97373	3.4999	2.03366	2.02648	3.40656	7.37354	1.34957	4.39135	5.82195	4.90675	0.684925	0.583378	9.31605	2.4792	6.60777	8.00465	6.13917	0.936138	1.34803
1-deoxy-D-xylulose-5-phosphate synthase	PK20629.1	2.34609	15.48	3.92217	2.96781	3.42993	2.71376	3.20706	0.693533	0.649404	1.04718	1.1327	0.258031	0.276153	0.169821	0.622439	0.405904	0.51915	0.411636	1.48153	0.274397	0.507697	0.200682	1.28694	1.10913	3.80392	2.51972	0.475923	0.35043	0.59904	3.11091	3.08054
1-deoxy-D-xylulose-5-phosphate synthase	PK20629.2	0.416022	2.7349	2.48964	1.36149	1.09614	1.45271	0.862428	0.653337	0.219653	0.670391	1.14297	0.0485127	0.186856	0.0764897	0.288831	0.147405	0.0502024	0.123671	0.696254	0.133914	0.419333	0.0333054	0.0933054	0.17602	0.611019	1.41833	0.0844167	0.00812277	0.281198	1.04709	0.04169
phytol kinase	PK20769.1	22.6461	12.7665	16.0493	14.4982	13.3353	11.9027	13.3228	8.37871	13.8003	13.4275	11.2825	7.73768	6.03852	11.9568	11.6022	14.9247	17.0448	22.7374	13.5157	15.0169	12.0432	11.8686	31.1217	28.9331	24.5158	22.2767	15.9074	15.5359	16.0032	15.3618	15.2017
zeaxanthin chloroplastic-like	PK20879.1	0.445647	30.6935	92.7997	69.6276	69.2385	70.4007	0.496943	35.3387	5.94978	7.52234	9.65179	10.4385	3.26919	11.8165	12.1605	18.4314	19.348	2.47954	6.50311	3.51086	10.5029	3.8078	0.139288	0.473965	7.51689	7.11847	9.75936	4.05526	5.81931	3.70515	2.47644
gibberellin 2-beta-dioxygenase 8-like	PK20950.1	9.48041	1.88227	0.981641	0.551338	0.727598	0.619305	5.08535	28.7457	0.985581	1.38158	1.19944	0.262307	0.385194	0.499876	0.502805	0.805519	0	1.46746	0.126851	0.207806	0.577564	0.0695818	1.86195	0.272046	0.530393	0.847432	0.143587	0.25386	0.191831	0	0.0535502
gibberellin 2-beta-dioxygenase 8-like	PK20950.2	0.366581	0.000767952	0.0569069	0.0281309	0.0311111	0.0383699	0.307746	1.39333	0.0369759	0.0210769	0.176834	0.0602265	0.00485227	0.0384191	0.0386442	0.0499071	0	0.0187769	0.0633718	0.00888551	0.0479656	0	0.117435	0.0266418	0.046972	0.00613942	0.00889615	0	0.0118852	0	0.162571
(-)-germacrene D synthase	PK21164.1	0.355725	0	0.0607704	0.022621	0.0436669	0.140248	0.184703	0.110222	0.0553585	1.08471	0.655326	1.03318	0.49944	0.960526	0.177976	0.0486448	2.07375	0.0462035	0.000165316	0	0.243112	0	0.754815	0.062323	0.0230751	0.0237219	0.260134	0	0.208522	0.0849281	0
zeaxanthin chloroplastic	PK21444.1	15.0867	6.80483	6.28027	5.76155	6.09164	4.55097	10.1733	4.51666	6.28	5.07449	6.51093	4.50219	3.49108	7.98827	6.34647	9.12601	9.35366	12.9051	6.27073	8.95198	6.62984	7.21608	11.5361	17.4056	18.0715	10.2962	12.0285	11.5576	10.1845	9.25154	11.984
Beta-amyrin synthase	PK21630.1	0.882752	0.0549095	0.00889247	0.0502909	0.00266019	0.0427297	2.43055	0.0351784	0.00378267	0.0396771	0.0215329	0.10405	0.00742854	0.173145	0.171063	0.0401945	0.0352346	0.13862	0.737973	0.123329	0.0105698	0.446363	0.510512	1.00248	0.415029	0.458366	0.118925	0.192135	0.0645792	0.104351	0.0644843
GDSL esterase lipase At3g27950	PK21659.2	4.19056	7.86482	7.39716	5.28939	6.39451	5.28602	7.95582	2.47309	8.15648	6.63891	9.21419	1.85095	1.19177	5.24733	6.2603	5.12236	5.99283	3.04339	1.40423	3.01576	1.19749	2.58912	6.61082	6.49412	5.68258	2.27627	3.99635	1.36554	2.67452	3.1089	1.32771
abscisic acid 8 -hydroxylase 4-like	PK21811.1	0	0	0.00285932	0	0.313204	0	0	0.00288036	0	0	0.0580292	0	0.0447783	0.388502	0	0.010262	2.47902	0.207528	0.0415233	1.06907	0.648313	0.325769	0	0	0	0.00211752	2.43426	0.0109959	0.0131196	8.21032	8.18323
geraniol 8-hydroxylase-like	PK21864.2	5.80906	0.321556	0.205723	0.0959066	0.0676887	0.145867	0.560182	0.118526	0.285117	0.191177	0.219827	1.24742	0.704983	1.22438	2.55453	3.46246	2.00369	2.159	0.56809	0.800799	0.669994	0.629701	6.33446	9.34084	3.85769	1.25599	2.59969	1.36662	1.11868	0.0143945	0
geraniol 8-hydroxylase-like	PK21864.4	0.821836	0.314958	0.199773	0.0269591	0.000122603	0.0121892	0.34972	0.0847466	0.0933431	0.310467	0.0497192	0.56861	0.244815	0.79483	0.959982	0.946544	0.516474	0.850206	0.442349	0.331866	0.20601	0.295194	2.0907	0.468256	2.93257	0.259749	0.805781	1.11046	0.560768	0.00205253	0
geraniol 8-hydroxylase-like	PK21864.5	1.00819	0.300189	0.222494	0.0837974	0.000116854	0.0729338	0.423066	0.0443536	0.088966	0.341759	0.0473877	0.605034	0.233335	0.757558	0.998861	0.934866	0.492255	1.17544	0.340432	0.316304	0.19635	0.281352	1.70506	0.552376	2.63018	0.230492	0.841906	1.05838	0.58957	0.00195628	0
geraniol 8-hydroxylase-like	PK21864.6	2.5351	1.50223	0.475242	0.0180134	0.00951558	0.0292618	1.16729	0.375215	0.0313372	0.382456	0.0334139	0.324946	0.231539	0.644476	2.56958	2.77612	1.05227	1.93403	1.13585	0.847994	0.0287921	0.263347	3.03015	3.79452	10.9044	1.36522	2.14583	0.595098	1.1143	0.00269393	0
geraniol 8-hydroxylase-like	PK21864.7	2.3287	1.06753	0.0177953	0.195759	0.0055485	0.00653181	1.64507	0.000756271	0	0.272735	0	0.604873	0.0185582	0.0640411	1.52716	1.05028	2.85885	0.376291	0.000480302	0.285396	0	0	3.69097	2.2666	10.61	0.00631635	0.266359	0.270579	0.27843	0	0
abscisic acid receptor PYL9	PK21960.1	87.8356	141.845	157.572	158.951	159.022	127.308	115.493	64.1271	183.819	137.381	145.977	29.8615	26.3283	56.6437	53.0805	64.4907	86.3979	92.5305	53.0843	74.8435	77.3143	60.2012	97.4646	96.8407	133.526	66.5103	86.6042	94.671	85.0154	91.5318	103.716
heavy metal-associated isoprenylated plant 26-like	PK22044.1	20.8851	0	0.000661951	0	0	0	0	0.000414408	0.0343553	0.244789	0.0602508	7.18316	4.73323	13.3752	4.01127	5.25692	15.5719	7.38203	2.19821	1.44661	2.18696	0.620313	24.0392	18.5054	1.07774	5.0211	5.24999	1.61992	3.49791	2.06608	2.49961
heavy metal-associated isoprenylated plant 26-like	PK22044.2	6.50986	0	0.000121176	0	0	0	0	0.000157161	0.0391519	0.278965	0.0686628	4.03219	3.16619	5.19206	1.52854	3.07348	8.6185	2.54293	0.970088	1.06863	1.05619	0.254173	7.06319	5.76878	0.534319	1.30153	2.16068	1.15849	2.58742	0.0480518	0.110031
heavy metal-associated isoprenylated plant 26	PK22112.1	19.5056	68.6768	178.283	213.313	260.619	245.601	19.601	34.6634	47.5531	54.7508	42.008	18.1424	24.3834	24.3263	31.4785	41.2272	61.0549	82.3338	72.6992	102.992	57.0958	78.5257	21.611	12.8867	147.027	100.595	106.382	133.466	112.76	37.9401	33.9786
zeaxanthin chloroplastic-like	PK22210.1	0.335901	1.07789	0.4769	2.49204	2.23348	1.32432	0	0.000738444	0	0	0	0	0	0	0	0	0	0.000847905	0.000473418	0	0	0	0	0	0.181577	0.185657	0.204698	0.253332	0	0.668294	0
1-deoxy-D-xylulose 5-phosphate chloroplastic-like	PK22523.1	210.527	28.5902	23.1397	26.0932	24.7197	18.496	39.2774	18.6056	43.7001	32.3132	34.0311	52.1853	58.3113	86.4919	150.788	423.6	180.036	118.416	38.1502	41.9364	27.579	17.567	82.6367	55.5751	77.4988	58.3104	30.8001	21.9715	122.832	58.2721	61.9492
9-cis-epoxycarotenoid dioxygenase chloroplastic	PK22708.1	0.0443562	0.170804	0.146817	0.0705165	0.113436	0.204025	3.04338	4.50778	0.517708	0.409865	1.08448	0.0325326	0.0324356	0.0525308	0.317031	0.101094	0.071828	0.214267	6.52031e-05	0.16199	0.126309	0.160462	0.138411	0	0.311706	0.0733522	0.594674	1.17085	0.216676	0	0
violaxanthin de- chloroplastic	PK22793.1	4.78481	0	0.0104214	0.00187544	0.188255	0	0.568775	0.0228881	0.721369	0.212563	0	1.36478	1.37708	3.39399	1.13991	6.18314	3.66251	1.40259	0.967034	0.537668	0	0	4.33885	5.01546	0.795846	0.413244	0.234453	0.5803	1.53068	0.0187231	0
probable strigolactone esterase DAD2	PK23042.1	51.1607	36.209	56.4695	42.8265	39.6681	38.8692	13.6343	64.8297	39.5835	19.3432	41.8252	24.797	23.185	43.6205	33.6665	35.0226	70.0323	86.1162	51.6323	110.376	54.4013	51.9662	37.7917	51.1525	116.648	52.5002	119.999	145.931	80.9932	80.3415	82.68
geraniol 8-hydroxylase-like	PK23384.1	12.8925	0.149526	0.0683193	0	0.0562724	0.0510307	4.77716	0.0678576	0.528477	0.48618	0.67984	0.97334	1.40391	3.43615	3.85042	3.66243	2.85095	1.33288	0.354103	0.219965	0.0473888	0.233108	7.4244	6.02591	6.41844	0.198363	0.118367	0.286752	0.379719	1.40086	0.665638
(+)-neomenthol dehydrogenase-like	PK23492.1	1.3084	82.5923	87.2194	78.1808	83.4609	87.0679	0.155975	0.577216	0.981716	0.712447	1.59416	0.0411271	0.0410044	0.0332042	0.0333988	0.0958507	0	0.0602513	0.27427	0.0819138	0	0.162282	1.14707	1.99213	0.363742	0.278037	0	0.0845808	0.182611	0	0.124893
(E,E)-geranyllinalool synthase	PK23629.1	0.174077	0.167582	1.1113	1.93227	1.73621	2.23052	0	0.000791194	0.338627	0.301598	0.445402	0.957564	0.572824	4.63857	5.75442	4.46339	2.53702	0.0865116	0.000543318	0	0	0	0.181066	0	0	0.000485936	0	0	0	0	0
Secologanin synthase	PK23725.1	8.56918	5.00303	14.6828	14.2932	10.8488	14.6198	0.716447	1.46783	2.04723	2.29125	2.19607	7.64181	3.03078	17.7387	6.4112	3.20329	9.45928	14.5695	3.60064	12.8712	10.4867	15.4275	0.442051	0.620481	10.2407	2.90498	19.8155	33.1562	9.9165	6.47346	4.6876
NAD(P)-binding Rossmann-fold superfamily	PK23849.1	0.944191	0	0.00102396	0.435791	0.00188292	0.30822	0	0.261162	0.157707	0.405333	0.342452	0.0940159	0.046698	0.381347	0.176317	0.0946612	0.110375	0.870327	0.248167	0.373473	0.149421	0.311825	0.2806	0	0	0.223659	0.885755	0.260332	0.0645902	4.11759	0
LUTEIN DEFICIENT chloroplastic	PK23945.1	0.539538	0	0.0431079	0.226922	0.451802	0.274057	0.250128	0.000897526	1.08788	0.00931673	0	0.0831306	0.0124155	0.113454	0.0953881	1.27813	0.134954	0.00693453	0.000570209	0.0032068	0.398023	0.000699576	0.5612	0.393862	0.437483	0.00255152	1.0185	0.00742538	0.0300968	0.805079	0
Phytoene dehydrogenase	PK23981.1	21.0364	1.14867	1.09369	1.33865	1.12715	0.978314	4.96197	2.60662	0.716156	1.40104	1.1269	5.12244	2.14596	7.29548	7.39821	6.35764	5.15044	6.34593	1.67803	0.975	1.26779	0.868796	13.6594	6.80483	5.2845	3.34027	2.47903	2.13847	2.32467	1.28403	1.12684
ABSCISIC ACID-INSENSITIVE 5 2	PK24205.1	25.2323	27.5733	36.6686	36.0422	34.6944	28.5298	36.0695	15.6987	40.2692	38.4652	38.2064	9.70336	8.77678	17.2295	12.9166	15.9831	23.7797	22.4713	15.0409	18.0313	15.0608	12.4009	27.9163	30.9538	27.3532	20.5911	22.58	22.7672	19.7656	33.2865	41.4153
(+)-neomenthol dehydrogenase-like	PK24295.1	0.0177289	60.2476	6.98758	10.7385	9.87494	10.2749	0.295885	0.205822	0.0689747	0.430027	0.544342	0	0	0	0	0	0.215318	0.000210805	0.000140034	0	0	0.0384813	0.0184407	0	0.201255	0.058753	0.0324118	0	0	0.529087	0.236921
gibberellin-regulated 4-like	PK24353.1	61.5073	0.52868	1.08122	0.194014	0.327704	0.120287	4.24324	4.88309	8.4276	4.81022	5.15216	40.0683	64.7042	65.7644	30.3926	36.2454	126.28	69.4208	107.236	206.119	232.466	120.392	106.755	255.058	278.606	248.004	204.291	148.241	334.071	174.578	186.939
Gibberellin 2-beta-dioxygenase 2	PK24354.1	0.486766	2.09069	8.95302	20.9833	23.6138	23.789	0.364533	0.21654	0.437027	0.324365	0.447089	0.0411939	0.123213	0.199549	0.468342	0.352023	0	0.0301887	1.23642	0.410234	0.639748	0.162546	0.331049	0.382673	0.333971	0.556918	0.787223	0.211795	0.640178	0.782207	0
phytoene desaturase	PK24508.1	44.141	15.6702	12.5664	11.1306	10.4152	10.8483	31.8027	9.26046	18.1303	14.7514	13.3046	26.7332	9.89584	40.3698	36.9748	42.4405	36.1089	36.0272	11.0344	12.6352	8.49419	8.38908	39.7273	29.2794	26.242	16.4761	21.3038	17.677	16.2147	13.0175	15.3549
abscisic acid receptor PYL2-like	PK25239.1	14.7618	0	0.00124935	0	0	0	0.0611027	0.000787624	0	0	0	3.62506	2.31312	3.98033	4.23916	3.49207	7.84362	3.92992	1.33211	0.866414	0.750638	0.286081	8.56832	5.86911	5.34354	1.20057	1.56623	3.13118	1.93151	1.57335	1.76134
2-C-methyl-D-erythritol 2,4-cyclodiphosphate chloroplastic	PK25433.1	87.1013	23.5427	19.8436	13.6711	16.8826	16.8126	39.102	19.1358	35.2437	26.3691	21.7818	58.4231	34.5772	90.779	96.7836	116.87	119.033	134.165	60.4757	57.5618	45.0172	47.2515	88.6379	108.799	85.8132	93.3378	73.5675	55.438	69.801	51.4675	55.5704
beta-amyrin synthase-like	PK25638.1	1.54382	0	0.000403921	0.0646165	0.0577137	0	0.340687	0.00159138	0.291978	0.0779706	0.077002	0.364033	0.175264	0.535396	0.246103	0.0680574	7.81201e-05	0.000200942	0.000231892	0.0102551	0.210701	0.0894484	2.82786	1.34057	0.715924	0.000208901	0.863058	0.610527	0.00283881	0.219217	0.49082
C-terminal S-isoprenylcysteine carboxyl O-methyltransferases	PK25721.1	18.8584	6.57913	11.5474	7.50797	8.01328	7.4033	16.5139	11.1672	14.7992	15.5547	18.146	17.7681	7.49622	24.3095	23.1559	26.7803	22.5513	35.1757	13.5384	16.3172	12.7598	6.40233	21.8453	26.5919	12.1023	21.1174	22.6309	21.2246	18.1093	10.4863	14.8625
Myrcene synthase	PK25781.1	39.6651	0	0.566779	0.623573	0.305391	0.37037	2.79749	0.664755	0.171991	0.0957398	0.0942592	0.364764	1.93831	1.29438	1.2072	1.54854	0.762532	1.26838	36.9744	10.1424	5.80172	38.61	50.684	57.3947	500.994	28.8705	6.46734	2.80482	8.41731	50.7248	52.3571
beta-amyrin synthase	PK26033.1	0.129847	0	6.3326e-05	0	0	0	0.551242	0.033742	0	4.01596e-05	0.0296934	0.11842	0.0487325	0.0833501	0.139205	0.0643152	0.0188891	0.182905	3.50061	0.170603	0.000412514	1.02333	0.146116	1.71993	1.47058	0.979457	0.510006	0.41683	0.153288	0.116586	0.567036
carotenoid 9,10(9 ,10 )-cleavage dioxygenase 1-like	PK26420.1	0	0.745802	0.000920092	0	0	0	0	0.000948466	0	0	0	0	0	0	0	0	0	0.000920655	0.000650027	0	0	0	0	0	0	0.000489684	0	0	0	0	0
1-deoxy-D-xylulose-5-phosphate synthase	PK26748.1	0	0	0.00436537	0.700746	0.00158887	0.0111074	1.16651	0.00138298	0	0.00154921	0.00729941	0.010985	0	0	0.0262417	0	0	0.00153934	0.000878459	0.076577	0	0.0137918	0	0.612276	0	0.000896068	0	0	0.0512142	2.50306	0
gibberellin 2-beta-dioxygenase 1	PK27111.1	2.29956	11.8067	3.75339	5.64985	5.667	5.63203	2.32596	2.82412	2.16885	2.17315	2.13954	0	0.305737	0.618943	0.373542	0.595568	1.3541	0.561635	2.17482	2.44306	0.992158	3.02502	0.57985	0.712164	1.46907	1.84427	2.03832	0.472988	0.510595	5.40692	3.25928
Aldehyde dehydrogenase family 2 member mitochondrial	PK27187.1	8.88646	78.7629	34.3031	31.5095	29.538	29.6702	12.0357	17.6382	17.4449	24.7469	19.5429	29.3552	11.2783	40.2095	35.3739	34.5554	37.3506	44.1672	11.7801	24.3911	19.9725	15.5772	17.9783	13.9931	17.033	21.7985	39.7861	37.212	25.1706	26.659	26.58
geranylgeranyl diphosphate chloroplastic	PK27681.1	753.997	0.482984	2.35732	0.356821	1.55992	1.2753	109.096	24.0735	18.4917	17.5676	23.6468	150.974	88.1653	206.934	317.893	315.796	189.5	260.226	72.8101	39.8077	21.5051	23.8428	542.489	518.467	272.667	104.133	83.9252	52.4253	84.6163	161.94	159.322
beta-amyrin synthase	PK27694.1	18.2549	0.017573	0.000100458	0.0459218	0.0288013	0.0508384	6.13143	3.51586e-05	0.00107085	0.00191941	0.0087846	0	0	4.0934e-06	0	0	0	3.05251e-05	2.04998e-05	0	0	0.00131929	12.8625	11.6004	12.1455	1.97736e-05	0.000384186	0	0	0	0
beta-amyrin synthase	PK27694.2	2.31853	6.32532e-06	0.000525795	0.106266	0.086582	0.0701224	0.224804	0.0207867	0.0235023	0.0170091	0.025024	0	0	0.015767	0	0	0	0.000375527	0.000275868	0	0	0.000212525	1.582	3.23054	37.5267	0.000199305	0.0162059	0	0.0433018	0	0
beta-amyrin synthase	PK27694.4	1.71261	0	0.000408229	0	0	0	0.399496	0.000182243	0	0	0	0	0	0	0	0	0	0.000750222	0.000101785	0	0	0.00256014	0.621498	1.38	0.515983	0.000112047	0	0	0	0	0
FG-GAP repeat-containing	PK27769.1	21.7764	42.1395	43.0551	33.0922	33.896	35.5368	41.708	33.0121	54.0547	56.4858	48.8194	11.9979	7.63663	20.521	15.5579	16.8586	21.8182	27.6853	23.8006	35.5749	26.6046	29.5932	23.6071	29.9118	41.1389	30.0478	52.3503	54.3444	32.1884	24.9992	31.5586
NAD(P)-binding rossmann-fold	PK27973.1	3.28359	11.0098	8.26255	5.90772	6.39022	5.30464	4.08412	7.37978	6.5121	6.16078	6.69391	2.74901	2.17859	4.49576	4.15003	5.85923	5.79712	9.45811	8.61364	12.4948	8.02766	6.46661	5.78123	4.23279	9.81875	9.31656	13.5874	12.9016	10.1326	7.74385	8.45505
Retrovirus-related Pol poly from transposon TNT 1- partial	PK28033.1	0	0	0.000706048	0	0	0	0.0597373	0.000733182	0	0	0	0	0	0	0	0	0	0.000509968	0.118483	0.141175	0.183466	0	0.13403	0	0	0.000208547	0	0.145772	0	0	0
GDSL esterase lipase At4g01130	PK28045.1	31.5592	3.48978	1.71226	3.55951	4.19905	4.48378	43.6945	20.4525	38.2773	25.9844	21.9452	1.48577	3.48245	4.35625	6.32923	5.89273	5.09326	2.51789	2.52202	3.97162	3.17103	1.54281	26.0614	25.2002	17.2519	5.13212	5.45777	5.81635	4.19552	8.20213	8.07395
carotenoid cleavage dioxygenase 8 homolog chloroplastic	PK28319.1	0.147273	164.855	18.6472	4.0883	6.57081	6.72199	54.2526	0.218018	41.9591	12.3654	9.37217	0.0249268	0	0.0201248	0	0.135553	0	0.0364285	0.062253	0.248236	0	0.0737683	0.0589177	0.0330798	0.422549	0.186968	0.144978	0.102527	0.0553395	18.9328	20.5894
gibberellin induced partial	PK28835.1	15.1247	0	0.641244	0	0	0	0	1.28587	4.91652	1.14644	1.96426	2.06772	10.6765	3.17831	2.80698	3.73316	1.00046	13.3475	30.2938	35.5166	15.8047	12.2477	20.2549	40.5759	7.35831	37.8827	32.0093	29.5484	38.8827	109.546	39.161
gibberellin 2-beta-dioxygenase 1-like	PK28902.1	2.6294	64.2127	310.309	300.879	333.421	339.545	2.06151	156.101	27.5677	13.1643	60.1865	19.8239	4.0293	86.6877	68.0222	53.7035	71.0537	2.94088	7.88496	10.2946	47.843	9.02245	2.81541	1.242	30.3189	10.6964	20.2179	18.0224	20.4943	264.951	303.197
beta-carotene 3-hydroxylase chloroplastic-like isoform X2	PK28934.1	0.344653	1.37821	2.92742	2.86605	2.52219	3.29254	1.13075	1.68741	0.464152	0.321532	0.678341	1.40002	0.814244	4.52127	0.473725	0.453179	1.99632	3.49753	2.19109	0.929486	0.528467	0.863174	0.165457	0.580607	2.02072	2.28017	1.59947	1.67956	1.35983	1.10768	1.41717
Omega-hydroxypalmitate O-feruloyl transferase	PK29177.1	6.0641	8.26156	10.5427	23.5204	21.3931	19.0786	21.662	41.0315	17.8261	19.6057	19.0254	1.31047	1.87076	2.40458	3.86987	3.88713	2.43305	4.33975	3.94508	4.44901	4.81814	1.73344	5.11082	7.41092	16.617	5.52219	6.97847	10.229	4.7277	9.61417	10.582
carotenoid 9,10(9 ,10 )-cleavage dioxygenase 1	PK29269.1	0.603802	0.465017	0.00222381	0.959911	1.29709	0	0.559841	0.0458193	3.2906	0.627672	0.617966	3.18854	0	4.93404	3.02093	3.7156	1.17332	0.00607646	0.00371667	0.264611	0.343879	0.524231	0.502435	0.35262	1.37086	0.201363	1.7672	1.36613	2.35961	0	0
(+)-neomenthol dehydrogenase-like	PK29299.1	0.219669	0	0.664337	0.840864	0.654639	0.108889	0.814702	0.0012227	1.43821	4.2453	0.175073	0.483342	0.00950727	0.242775	1.05333	0.750983	1.68967	0.531026	0.420748	2.51833	0.234574	0.976139	0	0	0.356236	0.732187	0.555703	1.1873	0.323164	4.12349	0
